# Supplementary material for: Nitric oxide signal is required for glutathione-induced enhancement of photosynthesis in salt-stressed Solanum lycopersicum L
Source: Front Plant Sci. 2024 Jun 17;15:1413653. doi: 10.3389/fpls.2024.1413653 (PMC11215142; doi:10.3389/fpls.2024.1413653)
Supplement: Supplementary file 1 [file Table_1.xlsx]

## Sheet: NO signal
	Treament	NO	NR activity	NOS activity
24h	Control1	275.63	106.863	30.4523			Tests of Between-Subjects Effects							Tests of Between-Subjects Effects								Tests of Between-Subjects Effects
	Control2	269.83	106.424	30.4671			Dependent Variable: NO_24h							Dependent Variable: NR_activity_24h								Dependent Variable: NOS_activity_24h
	Control3	281.43	106.468	29.8244			Source	Type III Sum of Squares	df	Mean Square	F	Sig.		Source	Type III Sum of Squares	df	Mean Square	F	Sig.			Source	Type III Sum of Squares	df	Mean Square	F	Sig.
	NaCl1	194.9	32.1223	13.4922			Corrected Model	24322.098a	4	6080.52	96.927	0		Corrected Model	11441.601a	4	2860.4	24316.2	0			Corrected Model	491.877a	4	122.969	873.569	0
	NaCl2	187.92	32.1727	14.0693			Intercept	786011	1	786011	12529.5	0		Intercept	42667.7	1	42667.7	362718	0			Intercept	5803.63	1	5803.63	41228.7	0
	NaCl3	201.88	32.036	13.8422			Treament	24322.1	4	6080.52	96.927	0		VAR00001	11441.6	4	2860.4	24316.2	0			VAR00001	491.877	4	122.969	873.569	0
	NaCl+GSH1	268.97	52.7914	19.3347			Error	627.329	10	62.733				Error	1.176	10	0.118					Error	1.408	10	0.141
	NaCl+GSH2	277.97	53.5612	20.6254			Total	810960	15					Total	54110.5	15						Total	6296.92	15
	NaCl+GSH3	259.97	52.4964	19.7221			Corrected Total	24949.4	14					Corrected Total	11442.8	14						Corrected Total	493.285	14
	NaCl+Hb1	172.77	33.9065	15.6253			a R Squared = .975 (Adjusted R Squared = .965)							a R Squared = 1.000 (Adjusted R Squared = 1.000)								a R Squared = .997 (Adjusted R Squared = .996)
	NaCl+Hb2	164.77	34.0719	15.4568
	NaCl+Hb3	180.77	33.4964	15.5833
	NaCl+Hb+GSH1	232.29	40.8777	19.0542
	NaCl+Hb+GSH2	223.004	41.1079	18.7723
	NaCl+Hb+GSH3	241.576	41.6115	18.7426
48h	Control1	289.82	106.741	29.6432			Tests of Between-Subjects Effects							Tests of Between-Subjects Effects								Tests of Between-Subjects Effects
	Control2	278.37	103.212	29.5534			Dependent Variable: NO_48h							Dependent Variable: NR_activity_48h								Dependent Variable: NOS_activity_48h
	Control3	301.27	105.54	29.6609			Source	Type III Sum of Squares	df	Mean Square	F	Sig.		Source	Type III Sum of Squares	df	Mean Square	F	Sig.			Source	Type III Sum of Squares	df	Mean Square	F	Sig.
	NaCl1	206.05	43.4532	15.3347			Corrected Model	23528.373a	4	5882.09	58.029	0		Corrected Model	10492.971a	4	2623.24	2207.68	0			Corrected Model	396.265a	4	99.066	1615.39	0
	NaCl2	198.8	43.2374	15.6254			Intercept	814013	1	814013	8030.55	0		Intercept	51163.1	1	51163.1	43058.1	0			Intercept	6102.84	1	6102.84	99513.6	0
	NaCl3	213.3	42.7842	15.3221			Treament	23528.4	4	5882.09	58.029	0		VAR00001	10493	4	2623.24	2207.68	0			VAR00001	396.265	4	99.066	1615.39	0
	NaCl+GSH1	263.69	65.0576	20.6502			Error	1013.65	10	101.365				Error	11.882	10	1.188					Error	0.613	10	0.061
	NaCl+GSH2	257.28	65.0647	20.3792			Total	838556	15					Total	61667.9	15						Total	6499.72	15
	NaCl+GSH3	270.1	66.3885	20.7743			Corrected Total	24542	14					Corrected Total	10504.9	14						Corrected Total	396.878	14
	NaCl+Hb1	179.17	26.6043	15.5087			a R Squared = .959 (Adjusted R Squared = .942)							a R Squared = .999 (Adjusted R Squared = .998)								a R Squared = .998 (Adjusted R Squared = .998)
	NaCl+Hb2	168.5	28.8129	16.0321
	NaCl+Hb3	189.84	26.2086	15.6642
	NaCl+Hb+GSH1	226.04	50.7554	19.0233
	NaCl+Hb+GSH2	213.07	51.1942	19.6437
	NaCl+Hb+GSH3	239.01	51	19.7742
72h	Control1	285.63	103.986	29.6934			Tests of Between-Subjects Effects							Tests of Between-Subjects Effects								Tests of Between-Subjects Effects
	Control2	278.69	102.554	29.9541			Dependent Variable: NO_72h							Dependent Variable: NR_activity_72h								Dependent Variable: NOS_activity_72h
	Control3	292.57	103.187	29.7632			Source	Type III Sum of Squares	df	Mean Square	F	Sig.		Source	Type III Sum of Squares	df	Mean Square	F	Sig.			Source	Type III Sum of Squares	df	Mean Square	F	Sig.
	NaCl1	193.12	41.8993	16.6291			Corrected Model	24872.195a	4	6218.05	63.664	0		Corrected Model	11290.839a	4	2822.71	5645.57	0			Corrected Model	388.350a	4	97.088	935.032	0
	NaCl2	180.2	42.9928	16.8322			Intercept	773030	1	773030	7914.69	0		Intercept	66230.1	1	66230.1	132464	0			Intercept	6317.29	1	6317.29	60840.6	0
	NaCl3	206.04	41.295	17.0876			Treament	24872.2	4	6218.05	63.664	0		Treament	11290.8	4	2822.71	5645.57	0			Treament	388.35	4	97.088	935.032	0
	NaCl+GSH1	254.71	92.9209	21.1541			Error	976.703	10	97.67				Error	5	10	0.5					Error	1.038	10	0.104
	NaCl+GSH2	245.19	93.5612	20.6096			Total	798879	15					Total	77525.9	15						Total	6706.68	15
	NaCl+GSH3	264.23	92.8705	20.8843			Corrected Total	25848.9	14					Corrected Total	11295.8	14						Corrected Total	389.388	14
	NaCl+Hb1	172.83	33.9784	14.8573			a R Squared = .962 (Adjusted R Squared = .947)							a R Squared = 1.000 (Adjusted R Squared = .999)								a R Squared = .997 (Adjusted R Squared = .996)
	NaCl+Hb2	162.05	34.3885	14.9497
	NaCl+Hb3	183.61	33.2313	15.4731
	NaCl+Hb+GSH1	228.78	59.1295	19.7382
	NaCl+Hb+GSH2	220.63	60.8489	19.6434
	NaCl+Hb+GSH3	236.93	59.8849	20.5798

## Sheet: Gas exchange
	Treament	Tr	Ci	Pn	Gs
24h	Control	20.1	230	36.65	531		Tests of Between-Subjects Effects							Tests of Between-Subjects Effects							Tests of Between-Subjects Effects							Tests of Between-Subjects Effects
	Control	22	232	35.52	529		Dependent Variable: Tr_24h							Dependent Variable: Ci_24h							Dependent Variable: Pn_24h							Dependent Variable: Gs_24h
	Control	22.6	230	37.42	537		Source	Type III Sum of Squares	df	Mean Square	F	Sig.		Source	Type III Sum of Squares	df	Mean Square	F	Sig.		Source	Type III Sum of Squares	df	Mean Square	F	Sig.		Source	Type III Sum of Squares	df	Mean Square	F	Sig.
	Control	22.1	239	37.91	534		Corrected Model	346.570a	4	86.642	82.048	0		Corrected Model	17432.800a	4	4358.2	626.178	0		Corrected Model	1089.975a	4	272.494	339.025	0		Corrected Model	122074.160a	4	30518.5	1062.62	0
	Control	20.8	233	37.05	522		Intercept	5925.92	1	5925.92	5611.67	0		Intercept	863041	1	863041	124000	0		Intercept	17419.8	1	17419.8	21672.9	0		Intercept	3.87617e+06	1	3.87617e+06	134964	0
	NaCl	15.4	166	21.68	362		Treament	346.57	4	86.642	82.048	0		Treament	17432.8	4	4358.2	626.178	0		Treament	1089.97	4	272.494	339.025	0		Treament	122074	4	30518.5	1062.62	0
	NaCl	12.5	169	23.08	349		Error	21.12	20	1.056				Error	139.2	20	6.96				Error	16.075	20	0.804				Error	574.4	20	28.72
	NaCl	13	171	21.95	354		Total	6293.61	25					Total	880613	25					Total	18525.8	25					Total	3998822	25
	NaCl	12.3	168	24	363		Corrected Total	367.69	24					Corrected Total	17572	24					Corrected Total	1106.05	24					Corrected Total	122649	24
	NaCl	12.8	170	22.2	352		a R Squared = .943 (Adjusted R Squared = .931)							a R Squared = .992 (Adjusted R Squared = .990)							a R Squared = .985 (Adjusted R Squared = .983)							a R Squared = .995 (Adjusted R Squared = .994)
	NaCl+GSH	18.3	198	29.23	378
	NaCl+GSH	17.8	196	28.79	384
	NaCl+GSH	16.2	196	28.38	369
	NaCl+GSH	17.3	198	30.24	382
	NaCl+GSH	15.8	194	30.66	373
	NaCl+Hb	10.9	164	17.83	338
	NaCl+Hb	9.9	160	16.75	333
	NaCl+Hb	10.7	162	17.08	329
	NaCl+Hb	11.5	157	16.53	337
	NaCl+Hb	9.7	159	18.21	340
	NaCl+Hb+GSH	13.2	167	25.78	365
	NaCl+Hb+GSH	15.5	174	24.97	373
	NaCl+Hb+GSH	14.6	171	27.32	369
	NaCl+Hb+GSH	14.3	172	25.28	367
	NaCl+Hb+GSH	15.6	169	25.41	374
48h	Control	19.6	238	39.25	519		Tests of Between-Subjects Effects							Tests of Between-Subjects Effects							Tests of Between-Subjects Effects							Tests of Between-Subjects Effects
	Control	21.5	233	38.46	533		Dependent Variable: Tr_48h							Dependent Variable: Ci_48h							Dependent Variable: Pn_48h							Dependent Variable: Gs_48h
	Control	20.9	235	40.36	527		Source	Type III Sum of Squares	df	Mean Square	F	Sig.		Source	Type III Sum of Squares	df	Mean Square	F	Sig.		Source	Type III Sum of Squares	df	Mean Square	F	Sig.		Source	Type III Sum of Squares	df	Mean Square	F	Sig.
	Control	22	237	40.79	536		Corrected Model	318.080a	4	79.52	74.11	0		Corrected Model	23212.400a	4	5803.1	1295.34	0		Corrected Model	1371.093a	4	342.773	347.82	0		Corrected Model	144514.960a	4	36128.7	990.371	0
	Control	20.2	239	38.83	521		Intercept	5580.09	1	5580.09	5200.46	0		Intercept	883600	1	883600	197232	0		Intercept	17595.5	1	17595.5	17854.6	0		Intercept	3.79782e+06	1	3.79782e+06	104107	0
	NaCl	12	166	22.67	345		Treament	318.08	4	79.52	74.11	0		Treament	23212.4	4	5803.1	1295.34	0		Treament	1371.09	4	342.773	347.82	0		Treament	144515	4	36128.7	990.371	0
	NaCl	13	168	22.34	337		Error	21.46	20	1.073				Error	89.6	20	4.48				Error	19.71	20	0.985				Error	729.6	20	36.48
	NaCl	12.2	165	21.25	338		Total	5919.63	25					Total	906902	25					Total	18986.3	25					Total	3943066	25
	NaCl	11	167	24.03	335		Corrected Total	339.54	24					Corrected Total	23302	24					Corrected Total	1390.8	24					Corrected Total	145245	24
	NaCl	13.2	170	21.74	328		a R Squared = .937 (Adjusted R Squared = .924)							a R Squared = .996 (Adjusted R Squared = .995)							a R Squared = .986 (Adjusted R Squared = .983)							a R Squared = .995 (Adjusted R Squared = .994)
	NaCl+GSH	17.6	209	29.58	392
	NaCl+GSH	16	212	29.69	384
	NaCl+GSH	15.9	210	27.2	396
	NaCl+GSH	15	215	28.44	383
	NaCl+GSH	18.3	211	27.28	389
	NaCl+Hb	9.2	162	16.56	311
	NaCl+Hb	11.9	169	17.51	309
	NaCl+Hb	10.7	166	17.56	305
	NaCl+Hb	9.7	166	18.8	304
	NaCl+Hb	11.5	165	17.17	296
	NaCl+Hb+GSH	15.3	159	23.87	395
	NaCl+Hb+GSH	14.1	161	25.77	392
	NaCl+Hb+GSH	13.4	158	24.57	397
	NaCl+Hb+GSH	14.8	160	25.45	388
	NaCl+Hb+GSH	14.5	159	24.07	384
72h	Control	20.8	255	40.92	523		Tests of Between-Subjects Effects							Tests of Between-Subjects Effects							Tests of Between-Subjects Effects							Tests of Between-Subjects Effects
	Control	22.8	248	39.97	526		Dependent Variable: Tr_72h							Dependent Variable: Ci_72h							Dependent Variable: Pn_72h							Dependent Variable: Gs_72h
	Control	20.4	245	39.76	532		Source	Type III Sum of Squares	df	Mean Square	F	Sig.		Source	Type III Sum of Squares	df	Mean Square	F	Sig.		Source	Type III Sum of Squares	df	Mean Square	F	Sig.		Source	Type III Sum of Squares	df	Mean Square	F	Sig.
	Control	23.7	246	39.99	538		Corrected Model	380.802a	4	95.201	69.857	0		Corrected Model	25386.240a	4	6346.56	646.289	0		Corrected Model	1300.316a	4	325.079	370.577	0		Corrected Model	147932.240a	4	36983.1	1538.4	0
	Control	21.8	243	38.47	532		Intercept	6168.53	1	6168.53	4526.37	0		Intercept	884728	1	884728	90094.5	0		Intercept	18328.8	1	18328.8	20894.1	0		Intercept	3.81655e+06	1	3.81655e+06	158758	0
	NaCl	13.8	163	22.62	362		Treament	380.802	4	95.201	69.857	0		Treament	25386.2	4	6346.56	646.289	0		Treament	1300.32	4	325.079	370.577	0		Treament	147932	4	36983.1	1538.4	0
	NaCl	13.4	159	23.6	367		Error	27.256	20	1.363				Error	196.4	20	9.82				Error	17.544	20	0.877				Error	480.8	20	24.04
	NaCl	12.6	161	23.26	362		Total	6576.59	25					Total	910311	25					Total	19646.7	25					Total	3964966	25
	NaCl	11.7	156	24.84	364		Corrected Total	408.058	24					Corrected Total	25582.6	24					Corrected Total	1317.86	24					Corrected Total	148413	24
	NaCl	12	158	22.54	358		a R Squared = .933 (Adjusted R Squared = .920)							a R Squared = .992 (Adjusted R Squared = .991)							a R Squared = .987 (Adjusted R Squared = .984)							a R Squared = .997 (Adjusted R Squared = .996)
	NaCl+GSH	18	194	29.9	396
	NaCl+GSH	16.7	190	27.72	407
	NaCl+GSH	19	190	29.93	403
	NaCl+GSH	17.5	193	28.29	402
	NaCl+GSH	18.9	194	29.43	394
	NaCl+Hb	9	161	19.35	298
	NaCl+Hb	10.5	163	18.44	304
	NaCl+Hb	12	160	18.52	290
	NaCl+Hb	12	164	18.57	304
	NaCl+Hb	11.1	167	17.43	300
	NaCl+Hb+GSH	16	179	23.84	367
	NaCl+Hb+GSH	15.2	180	23.3	358
	NaCl+Hb+GSH	13.4	174	25.05	361
	NaCl+Hb+GSH	16.4	178	26.19	358
	NaCl+Hb+GSH	14	182	24.99	362

## Sheet: JIP-test parameters
JIP-time(s)	Control	NaCl	NaCl+GSH	NaCl+Hb	NaCl+Hb+GSH		JIP-time(s)	Control	NaCl	NaCl+GSH	NaCl+Hb	NaCl+Hb+GSH		JIP-time(s)	Control	NaCl	NaCl+GSH	NaCl+Hb	NaCl+Hb+GSH		JIP-time(s)	Control	NaCl	NaCl+GSH	NaCl+Hb	NaCl+Hb+GSH		JIP-time(s)	Control	NaCl	NaCl+GSH	NaCl+Hb	NaCl+Hb+GSH		JIP-time(s)	Control	NaCl	NaCl+GSH	NaCl+Hb	NaCl+Hb+GSH		JIP-time(s)	Control	NaCl	NaCl+GSH	NaCl+Hb	NaCl+Hb+GSH		JIP-time(s)
1e-05	8379.5	12148.4	7492.25	10560.7	8218		1e-05	7613	8166.11	7910.5	8259.25	8024.67		1e-05	7653.4	8213.75	7848.25	8736.25	7851.25		1e-05	0	0	0	0	0		1e-05	0	0	0	0	0		1e-05	0	0	0	0	0		1e-05	0	0	0	0	0		1e-05
2e-05	8931.75	13152.4	7945.75	11366.3	8727.33		2e-05	8144.25	8746.22	8473.5	8844.5	8593.67		2e-05	8176.8	8791.5	8393.5	9343.5	8404.25		2e-05	0.0121708	0.0364006	0.0112996	0.0282136	0.012807		2e-05	0.013844	0.0171996	0.0151939	0.0185657	0.01433		2e-05	0.0133932	0.0166413	0.0145708	0.0201073	0.0152735		2e-05	0	0.0079901	-0.000436982	0.00802151	0.000950324		2e-05
3e-05	9152	13642.6	8095.5	11730	8921.67		3e-05	8367.25	8990.22	8703.25	9085	8818.33		3e-05	8386.4	9022.75	8629	9594.25	8626.5		3e-05	0.0170248	0.054173	0.0150308	0.0409488	0.0176934		3e-05	0.0196552	0.0244339	0.0213943	0.026195	0.0199881		3e-05	0.0187567	0.0233022	0.0208641	0.0284101	0.0214119		3e-05	0	0.0148839	-0.00287747	0.0134014	0.000734679		3e-05
4e-05	9377.75	14171.6	8261	12100.7	9121.33		4e-05	8595	9248.33	8949.75	9342.5	9066		4e-05	8605.2	9281.75	8865.25	9852.25	8867.75		4e-05	0.022	0.0733522	0.0191545	0.0539291	0.0227139		4e-05	0.0255902	0.0320865	0.0280467	0.0343635	0.0262254		4e-05	0.0243555	0.0307624	0.0271774	0.036953	0.0280751		4e-05	0	0.0230464	-0.00450417	0.0188084	0.000546118		4e-05
5e-05	9617.75	14725.8	8435.25	12499.7	9322		5e-05	8832.25	9507.33	9203	9614	9316.33		5e-05	8843.4	9551.5	9120.25	10124.5	9112.25		5e-05	0.0272893	0.093445	0.0234961	0.0679017	0.0277596		5e-05	0.0317728	0.0397656	0.0348813	0.0429762	0.0325299		5e-05	0.0304508	0.0385322	0.0339918	0.0459678	0.034828		5e-05	0	0.031386	-0.00635714	0.0248109	-0.000438404		5e-05
6e-05	9961.25	15305.6	8698.25	12913.7	9634		6e-05	9085.5	9790.89	9468	9885.75	9589.33		6e-05	9083.2	9834.5	9389.75	10400.5	9373		6e-05	0.0348595	0.114466	0.0300491	0.0823995	0.0356047		6e-05	0.0383723	0.0481726	0.042033	0.0515968	0.0394053		6e-05	0.0365871	0.0466836	0.0411937	0.0551067	0.0420297		6e-05	0	0.0345106	-0.00801836	0.0253138	-0.000172032		6e-05
7e-05	10137	15978.2	8800.5	13437	9768.67		7e-05	9434.75	10164.3	9826.75	10265.8	9964		7e-05	9419.4	10212.5	9759.75	10778.2	9727.75		7e-05	0.0387328	0.138851	0.0325968	0.100726	0.0389909		7e-05	0.0474735	0.0592448	0.0517147	0.0636514	0.0488411		7e-05	0.04519	0.0575714	0.0510813	0.0676148	0.0518277		7e-05	0	0.0516324	-0.0112217	0.0416122	-0.00172275		7e-05
8e-05	10400.8	16491	8987	13797.3	9995.33		8e-05	9626	10380.3	10045.2	10478	10170.3		8e-05	9595.2	10430.2	9960.25	10984.8	9931.25		8e-05	0.0445455	0.157443	0.0372438	0.113345	0.0446903		8e-05	0.0524574	0.0656489	0.0576115	0.0703846	0.0540375		8e-05	0.0496886	0.0638434	0.0564393	0.0744524	0.0574482		8e-05	0	0.0568233	-0.0136217	0.0441844	-0.00238965		8e-05
9e-05	10687.2	17113.6	9179.5	14243.7	10237.7		9e-05	9907.75	10691.6	10344.2	10787.5	10471.3		9e-05	9875.2	10744	10256	11287	10215.8		9e-05	0.0508595	0.180016	0.0420402	0.128975	0.0507837		9e-05	0.0597996	0.0748763	0.0656807	0.0802027	0.061618		9e-05	0.0568535	0.0728806	0.0643426	0.0844605	0.065306		9e-05	0	0.0651693	-0.0169633	0.0498064	-0.00337657		9e-05
0.0001	10965	17737.6	9380.25	14701.3	10488.3		0.0001	10195.8	11009.8	10653.2	11105	10779.3		0.0001	10146.6	11068.2	10574	11595	10518		0.0001	0.0569807	0.202639	0.0470421	0.145002	0.0570866		0.0001	0.0673047	0.0843112	0.0740198	0.0902746	0.0693748		0.0001	0.0637983	0.0822202	0.0728406	0.094659	0.0736539		0.0001	0	0.0741033	-0.0191739	0.0565423	-0.00327017		0.0001
0.00011	11250.2	18354.2	9582	15179	10723		0.00011	10497	11336.8	10974.2	11425	11103.7		0.00011	10435.2	11391.8	10893.2	11902.8	10825.2		0.00011	0.0632672	0.224995	0.052069	0.161729	0.0629872		0.00011	0.0751551	0.0940063	0.0826828	0.100426	0.077543		0.00011	0.0711833	0.0915382	0.081372	0.104849	0.0821399		0.00011	0	0.0822773	-0.0217661	0.0638536	-0.00469938		0.00011
0.00012	11550.8	18970.2	9789.75	15639	10976.3		0.00012	10797.8	11657.8	11295.8	11754	11424		0.00012	10718.6	11721.5	11205.5	12222.8	11138		0.00012	0.0698898	0.247328	0.0572454	0.177838	0.0693571		0.00012	0.0829924	0.103524	0.0913593	0.110863	0.0856104		0.00012	0.0784352	0.101036	0.0897163	0.115445	0.0907779		0.00012	0	0.0895024	-0.0248455	0.069331	-0.00579141		0.00012
0.00013	11835	19578	9998.25	16107.7	11217.3		0.00013	11103.2	11998.4	11616.8	12084.8	11749		0.00013	11017.8	12065.5	11532.8	12512.8	11452.5		0.00013	0.0761543	0.269364	0.0624404	0.19425	0.075417		0.00013	0.0909535	0.113624	0.100022	0.121355	0.0937954		0.00013	0.0860914	0.110945	0.0984614	0.125048	0.0994642		0.00013	0	0.0973736	-0.0268855	0.0762394	-0.00673207		0.00013
0.00014	12133	20181.4	10202	16575.7	11469.3		0.00014	11412	12332.1	11943	12409.5	12077.7		0.00014	11310.2	12405.8	11856.2	12832.5	11776.5		0.00014	0.0827218	0.291241	0.0675171	0.210639	0.0817534		0.00014	0.0989993	0.123517	0.108827	0.131657	0.102073		0.00014	0.0935736	0.120745	0.107106	0.135635	0.108413		0.00014	0	0.10423	-0.0301047	0.0822803	-0.0077627		0.00014
0.00015	12519.5	20762.2	10501.8	17034.7	11795.7		0.00015	11723.5	12668.3	12275.8	12750.8	12403.3		0.00015	11614.4	12743.5	12184.2	13137	12095.5		0.00015	0.0912397	0.312298	0.0749858	0.226712	0.0899589		0.00015	0.107117	0.133485	0.117807	0.142482	0.110274		0.00015	0.101358	0.130474	0.115872	0.145718	0.117223		0.00015	0	0.10479	-0.0316951	0.0824947	-0.00913356		0.00015
0.00016	12716.8	21420.4	10621.2	17573	11953		0.00016	12113.8	13082.2	12682.5	13157	12820.7		0.00016	12000.2	13167.5	12612.2	13535	12505		0.00016	0.0955868	0.336161	0.0779633	0.245564	0.093915		0.00016	0.117286	0.145757	0.128784	0.155369	0.120785		0.00016	0.11123	0.142686	0.127309	0.158896	0.128534		0.00016	0	0.120014	-0.034945	0.0982626	-0.0104555		0.00016
0.00017	13003.5	21901.4	10820.8	17936.3	12197		0.00017	12347.5	13330.3	12934.2	13408	13061.3		0.00017	12215.8	13426	12849.2	13746	12750.8		0.00017	0.101906	0.3536	0.0829342	0.258288	0.10005		0.00017	0.123378	0.153113	0.135578	0.163332	0.126846		0.00017	0.116747	0.150132	0.133642	0.165883	0.135321		0.00017	0	0.122499	-0.0377919	0.0995955	-0.011345		0.00017
0.00018	13293.5	22449	11032.8	18374.7	12443		0.00018	12651.2	13657.2	13251.8	13735.5	13385.3		0.00018	12510.8	13765.5	13175.2	14046.2	13070		0.00018	0.108298	0.373454	0.0882164	0.273638	0.106236		0.00018	0.131293	0.162805	0.144147	0.173721	0.135006		0.00018	0.124296	0.159911	0.142354	0.175825	0.144138		0.00018	0	0.127536	-0.0399255	0.104594	-0.0122963		0.00018
0.00019	13575.5	22976	11233	18808.7	12678.3		0.00019	12958	13991	13570.5	14059.2	13706.7		0.00019	12810.2	14096.8	13501.2	14346.2	13398		0.00019	0.114512	0.39256	0.0932059	0.288836	0.112153		0.00019	0.139287	0.172701	0.152749	0.183991	0.143098		0.00019	0.131957	0.169452	0.151066	0.185759	0.153198		0.00019	0	0.132207	-0.04243	0.109853	-0.0134835		0.00019
0.0002	13850.2	23499.4	11428	19231	12913		0.0002	13255.5	14311.3	13885	14370	14024.7		0.0002	13100	14429.5	13825.8	14628.5	13712.2		0.0002	0.120567	0.411537	0.0980646	0.303626	0.118054		0.0002	0.14704	0.182198	0.161237	0.193849	0.151107		0.0002	0.139373	0.179037	0.159738	0.195104	0.161877		0.0002	0	0.137169	-0.0448775	0.114951	-0.0142764		0.0002
0.00021	14129	23989.2	11628.5	19632.3	13133.7		0.00021	13555.8	14624.3	14200.2	14683	14327		0.00021	13398	14754.2	14138.8	14906.2	14034.2		0.00021	0.126711	0.429294	0.10306	0.31768	0.123602		0.00021	0.154864	0.191478	0.169744	0.203778	0.158721		0.00021	0.146998	0.188391	0.168102	0.204301	0.17077		0.00021	0	0.140501	-0.0471669	0.118726	-0.0162577		0.00021
0.00022	14399.5	24466	11831	20038.3	13367.3		0.00022	13853	14933.7	14507	14990	14641.3		0.00022	13690.4	15063.5	14453.2	15190.5	14342.5		0.00022	0.132672	0.446581	0.108106	0.331898	0.129478		0.00022	0.16261	0.20065	0.178023	0.213517	0.166637		0.00022	0.15448	0.197298	0.176506	0.213713	0.179284		0.00022	0	0.143797	-0.0488107	0.12324	-0.0168607		0.00022
0.00023	14661.2	24937.4	12019.2	20420.3	13591.7		0.00023	14140.8	15241.4	14811.2	15289.8	14938.3		0.00023	13973.4	15386.5	14763.5	15457.5	14660.5		0.00023	0.138441	0.463672	0.112796	0.345275	0.135119		0.00023	0.170109	0.209775	0.186234	0.223026	0.174117		0.00023	0.161722	0.206602	0.184797	0.222554	0.188067		0.00023	0	0.147399	-0.050962	0.12705	-0.017564		0.00023
0.00024	14920.8	25375.8	12209	20797	13805.7		0.00024	14432.8	15541.1	15112.8	15585.5	15239		0.00024	14261	15692.2	15061.5	15717.2	14957.8		0.00024	0.14416	0.479566	0.117524	0.358465	0.1405		0.00024	0.177718	0.21866	0.19437	0.232408	0.181689		0.00024	0.169081	0.215409	0.192761	0.231155	0.196277		0.00024	0	0.149776	-0.0528678	0.13072	-0.0188293		0.00024
0.00025	15270.5	25807.6	12480.8	21154	14113.7		0.00025	14711.8	15832.7	15403	15873.5	15532.7		0.00025	14538.6	15993	15356	15966.2	15253.2		0.00025	0.151868	0.495222	0.124295	0.370967	0.148244		0.00025	0.184989	0.227304	0.202204	0.241544	0.189085		0.00025	0.176185	0.224071	0.200631	0.2394	0.204438		0.00025	0	0.146411	-0.0542705	0.127909	-0.0192119		0.00025
0.00026	15432.8	26303.4	12579	21584.7	14228.7		0.00026	15076	16205.2	15769.8	16237	15905.7		0.00026	14900.8	16368.5	15743.8	16308.2	15635.8		0.00026	0.155444	0.513197	0.126743	0.386048	0.151136		0.00026	0.194481	0.23835	0.212101	0.253075	0.198479		0.00026	0.185453	0.234887	0.210993	0.250724	0.215003		0.00026	0	0.15705	-0.056947	0.140254	-0.0212735		0.00026
0.00027	15675.2	26619.8	12771.2	21835.7	14449		0.00027	15260	16399.6	15974.5	16427.2	16097		0.00027	15086.6	16578	15940	16455.8	15835.8		0.00027	0.160788	0.524668	0.131534	0.394838	0.156676		0.00027	0.199276	0.244111	0.217627	0.25911	0.203297		0.00027	0.190208	0.240921	0.216237	0.255608	0.220527		0.00027	0	0.155419	-0.0576406	0.138484	-0.0210806		0.00027
0.00028	15914.2	26998.4	12949.8	22151.7	14648.7		0.00028	15522.8	16666.3	16247	16693	16365.7		0.00028	15351.2	16858.2	16219.2	16683.2	16117.2		0.00028	0.166055	0.538395	0.135981	0.405904	0.161696		0.00028	0.206123	0.252021	0.224981	0.267541	0.210064		0.00028	0.196978	0.248994	0.223699	0.263141	0.228302		0.00028	0	0.156569	-0.0591234	0.140273	-0.0220721		0.00028
0.00029	16150.8	27365.8	13127.8	22487	14841.3		0.00029	15787	16930.4	16513.8	16946.2	16632		0.00029	15607.8	17127.8	16494.5	16915	16397.5		0.00029	0.171267	0.551715	0.140416	0.417647	0.166541		0.00029	0.213009	0.259852	0.23218	0.275574	0.216771		0.00029	0.203545	0.256756	0.231055	0.270815	0.236042		0.00029	0	0.157407	-0.0604911	0.143209	-0.0233851		0.00029
0.0003	16387.2	27743.2	13314	22815.3	15052.3		0.0003	16069.5	17220.9	16811.2	17227	16934.3		0.0003	15898.2	17425	16784.8	17155.8	16694		0.0003	0.176479	0.565398	0.145057	0.429145	0.171846		0.0003	0.220371	0.268463	0.240209	0.284481	0.224385		0.0003	0.210976	0.265318	0.238811	0.278787	0.244231		0.0003	0	0.158659	-0.0612581	0.145785	-0.0234593		0.0003
0.0004	15969.5	27736.8	12730.8	22406.3	14336.3		0.0004	15169	16329.9	15887	16407.8	15980.3		0.0004	15030	16596.2	15854.2	16378.5	15830.2		0.0004	0.167273	0.565166	0.130524	0.414822	0.153843		0.0004	0.196904	0.242046	0.215265	0.258492	0.200359		0.0004	0.188759	0.241447	0.213945	0.25305	0.220375		0.0004	0	0.18371	-0.0784214	0.150039	-0.0465247		0.0004
0.0005	18227.2	30553.6	14540.8	24949.3	16377.3		0.0005	17832	18905.7	18602.5	18897	18711.3		0.0005	17700	19253.5	18581.8	18543.5	18555		0.0005	0.21703	0.66729	0.175623	0.503875	0.205163		0.0005	0.2663	0.318415	0.28855	0.337457	0.269138		0.0005	0.257082	0.317986	0.286833	0.324738	0.295631		0.0005	0	0.1632	-0.0834148	0.144172	-0.0454299		0.0005
0.0006	19948.2	32345	16093.8	26634.3	18056.3		0.0006	19871.5	20775.3	20639.8	20662.5	20785		0.0006	19791.8	21177.5	20618.8	20113.8	20602.5		0.0006	0.254959	0.732238	0.214318	0.562882	0.247381		0.0006	0.319448	0.373848	0.34353	0.393464	0.321362		0.0006	0.310609	0.373404	0.341268	0.376732	0.352181		0.0006	0	0.132878	-0.0745993	0.126649	-0.0362692		0.0006
0.0007	21436.2	33518.8	17343.8	27738	19347.7		0.0007	21376	22068.7	22111	21866.2	22307.3		0.0007	21358.8	22532.8	22069.8	21198.2	22063.8		0.0007	0.287752	0.774795	0.245464	0.601531	0.279851		0.0007	0.358654	0.412194	0.383235	0.43165	0.359701		0.0007	0.350707	0.41244	0.380043	0.412642	0.39254		0.0007	0	0.0911739	-0.073732	0.0933106	-0.0391839		0.0007
0.0009	21754.2	34129.6	17646	28021	19601.3		0.0009	21690.5	22224.4	22393.8	22029.8	22602.3		0.0009	21712.2	22770.5	22316.2	21342.8	22323.2		0.0009	0.29476	0.79694	0.252995	0.611442	0.286229		0.0009	0.36685	0.416812	0.390866	0.436836	0.367131		0.0009	0.35975	0.419288	0.38663	0.417427	0.399707		0.0009	0	0.0971238	-0.0709894	0.0886131	-0.0413139		0.0009
0.001	22971.8	34841.6	18716	28766	20688.3		0.001	22871.8	23205.3	23533	22938.8	23799		0.001	22944.4	23801.5	23442.5	22167.2	23441		0.001	0.321592	0.822754	0.279655	0.637531	0.313561		0.001	0.397633	0.445894	0.421612	0.465672	0.397268		0.001	0.39128	0.448985	0.416727	0.444728	0.430579		0.001	0	0.0527437	-0.0668396	0.0531973	-0.0416436		0.001
0.0011	23579.5	35338.8	19516	29270	21470.3		0.0011	23688.8	23861.3	24320.2	23536.8	24621.3		0.0011	23816.8	24509	24208.8	22728.5	24212.5		0.0011	0.334986	0.84078	0.299588	0.65518	0.333224		0.0011	0.418923	0.465344	0.442857	0.484642	0.417978		0.0011	0.413604	0.469364	0.437204	0.463312	0.451887		0.0011	0	0.0364446	-0.045404	0.0423215	-0.0256322		0.0011
0.0013	23547.2	35483.6	19371	29201.7	21262		0.0013	23430.8	23544.9	24036	23258.5	24343.3		0.0013	23567	24231.2	23901.5	22513.5	23935.5		0.0013	0.334275	0.84603	0.295975	0.652788	0.327986		0.0013	0.4122	0.455962	0.435186	0.475815	0.410977		0.0013	0.407212	0.461363	0.428993	0.456193	0.444237		0.0013	0	0.0443777	-0.0540102	0.040757	-0.0377551		0.0013
0.0014	24214	35876.4	20093.2	29646.3	21988.7		0.0014	24151.2	24134.8	24731.8	23804.2	25080.7		0.0014	24340.2	24860	24586.5	23018.5	24620.8		0.0014	0.34897	0.860271	0.313971	0.668359	0.346258		0.0014	0.430975	0.473451	0.453963	0.493128	0.429546		0.0014	0.426997	0.479474	0.447299	0.472914	0.463163		0.0014	0	0.0201925	-0.0418125	0.0232506	-0.029058		0.0014
0.0015	24707	36137.2	20631.5	29938	22499.7		0.0015	24614.5	24496.2	25170.8	24133.5	25567		0.0015	24839.4	25249.5	25011.5	23345.5	25047.5		0.0015	0.359835	0.869727	0.327382	0.678573	0.359107		0.0015	0.443047	0.484168	0.46581	0.503573	0.441794		0.0015	0.439771	0.490693	0.458656	0.483742	0.474949		0.0015	0	0.0010859	-0.0324866	0.00839456	-0.0244046		0.0015
0.0017	24306	36095.6	20266	29738.3	22108.3		0.0017	24115.2	24009.3	24667.8	23687.5	25041		0.0017	24344.2	24778	24487.8	22994.2	24548.8		0.0017	0.350997	0.868218	0.318276	0.671581	0.349267		0.0017	0.430037	0.469732	0.452236	0.489424	0.428547		0.0017	0.4271	0.477112	0.44466	0.472111	0.461174		0.0017	0	0.0236683	-0.0348061	0.022413	-0.0265471		0.0017
0.0018	24863.2	36332.2	20829.5	30040.7	22662.3		0.0018	24609.2	24408.1	25134	24060.8	25546.3		0.0018	24864	25199.2	24948.8	23341	25003.8		0.0018	0.363278	0.876796	0.332316	0.682168	0.363197		0.0018	0.442911	0.481555	0.464818	0.501265	0.441274		0.0018	0.440401	0.489245	0.456979	0.483593	0.473741		0.0018	0	-0.000330986	-0.0275347	0.00421274	-0.0228816		0.0018
0.0019	25211	36467.6	21226.5	30215.7	23041		0.0019	24912.8	24633.2	25409.8	24264	25870.7		0.0019	25192.2	25439.8	25219.5	23550	25274.5		0.0019	0.370942	0.881705	0.342208	0.688297	0.372718		0.0019	0.45082	0.488229	0.47226	0.507713	0.449442		0.0019	0.448799	0.496173	0.464214	0.490513	0.481219		0.0019	0	-0.0158134	-0.0196942	-0.00784898	-0.0183681		0.0019
0.0021	24772.8	36336.8	20810.8	29946.7	22620		0.0021	24357.5	24127.8	24859	23790.2	25296		0.0021	24634.6	24922.2	24648.5	23165	24714		0.0021	0.361284	0.876963	0.331849	0.678877	0.362132		0.0021	0.43635	0.473244	0.457397	0.492684	0.434969		0.0021	0.434531	0.481267	0.448955	0.477765	0.465738		0.0021	0	0.00534313	-0.0234161	0.00485647	-0.0202579		0.0021
0.0022	25119.8	36482.4	21285.8	30165.3	23101		0.0022	24754	24456.1	25242.2	24086	25712.3		0.0022	25051.8	25251.5	25019.8	23449.5	25083.5		0.0022	0.368931	0.882242	0.343684	0.686534	0.374227		0.0022	0.446683	0.482978	0.46774	0.502066	0.445455		0.0022	0.445206	0.49075	0.458876	0.487186	0.475944		0.0022	0	-0.00967271	-0.00984932	-0.00491122	-0.00878424		0.0022
0.0023	25419	36566.4	21616.2	30289	23426		0.0023	24999.2	24639	25469.8	24240.8	25974		0.0023	25304.8	25434.2	25223.2	23612.2	25296.8		0.0023	0.375526	0.885288	0.351919	0.690865	0.382399		0.0023	0.453074	0.488401	0.47388	0.506975	0.452045		0.0023	0.45168	0.496014	0.464315	0.492575	0.481833		0.0023	0	-0.0243385	-0.00391298	-0.0166773	-0.00495795		0.0023
0.0025	24881.5	36367	21222.8	29980.3	23017.3		0.0025	24478.8	24163.2	24937.8	23797	25447		0.0025	24772.6	24939.8	24691	23250.2	24766		0.0025	0.36368	0.878058	0.342114	0.680056	0.372123		0.0025	0.43951	0.474295	0.459522	0.492898	0.438772		0.0025	0.438062	0.481771	0.450091	0.480588	0.467174		0.0025	0	0	0	0	0		0.0025
0.0026	25327.5	36475.2	21663.5	30170.3	23484		0.0026	24850.8	24472.2	25301.5	24066.8	25845.3		0.0026	25161	25255.5	25043.2	23516.2	25105.5		0.0026	0.37351	0.881981	0.353096	0.686709	0.383857		0.0026	0.449204	0.483456	0.469339	0.501455	0.448804		0.0026	0.448001	0.490866	0.459504	0.489396	0.476551
0.0027	25638.8	36517.2	21985.5	30270	23801.7		0.0027	25082.2	24659.2	25530.8	24226.2	26095		0.0027	25408.4	25425.5	25254	23667	25303		0.0027	0.380369	0.883504	0.361119	0.690199	0.391845		0.0027	0.455237	0.489	0.475526	0.506515	0.455092		0.0027	0.454331	0.495762	0.465136	0.494388	0.482006
0.0029	25133.5	36290.6	21594.8	29962.7	23414.3		0.0029	24610.2	24229.8	25050.8	23824.2	25626.7		0.0029	24911.8	24980.5	24771.5	23338.8	24825.5		0.0029	0.369234	0.875288	0.351383	0.679437	0.382105		0.0029	0.442937	0.476268	0.462572	0.493763	0.443297		0.0029	0.441624	0.482945	0.452242	0.483518	0.468818			W-OL
0.003	25588	36385	22046.5	30126.3	23886.3		0.003	24995.5	24547.3	25423.8	24091.5	26027.3		0.003	25303	25283	25124.2	23601.8	25157.2		0.003	0.379251	0.878711	0.362639	0.685168	0.393974		0.003	0.452976	0.485683	0.472638	0.50224	0.453388		0.003	0.451634	0.491658	0.461669	0.492227	0.47798			24h
0.005	27484	35650.4	24118.5	29895.3	26075		0.005	26508	25674.8	26852.2	24924.5	27762		0.005	26794	26256.5	26389.8	24606	26238		0.005	0.421036	0.852077	0.414266	0.677079	0.449007		0.005	0.492391	0.51911	0.51119	0.528665	0.497074		0.005	0.489787	0.519698	0.495487	0.52548	0.50783
0.006	28822.8	35513.4	25563.5	30046.7	27569.3		0.006	27634.5	26530	27933.5	25686.5	29003.3		0.006	27930	27161.5	27430	25337.5	27175		0.006	0.45054	0.84711	0.45027	0.682378	0.486581		0.006	0.521746	0.544467	0.54037	0.552838	0.528337		0.006	0.518856	0.545765	0.523286	0.549701	0.533709
0.007	29897.2	35382.8	26778.5	30178.7	28818.3		0.007	28544.2	27261.9	28842.5	26349.8	30023.7		0.007	28835.4	27964.2	28300.8	25878.8	27973.8		0.007	0.47422	0.842375	0.480543	0.687001	0.517987		0.007	0.545454	0.566166	0.564901	0.573878	0.554033		0.007	0.542025	0.568888	0.546555	0.567623	0.55577
0.009	31026.2	34866.2	27982.8	30080	30096.7		0.009	29466.2	27986	29817.8	27030	31095		0.009	29686.4	28820.2	29170.8	26283.8	28801		0.009	0.499102	0.823646	0.510549	0.683546	0.55013		0.009	0.569481	0.587635	0.591221	0.595457	0.581014		0.009	0.563801	0.593544	0.569804	0.581033	0.578618
0.01	32262	34844.4	29343.5	30267.3	31429.3		0.01	30402	28695.9	30714.8	27656	32132		0.01	30611.4	29587.2	30016.5	26753.8	29602.2		0.01	0.526336	0.822855	0.544454	0.690106	0.583639		0.01	0.593866	0.608682	0.615429	0.615316	0.607131		0.01	0.587471	0.615636	0.592405	0.596596	0.600748
0.011	33320.5	34768.8	30443.8	30381.3	32509		0.011	31171.5	29261.9	31446	28150.8	32992.3		0.011	31339.8	30221.2	30702.8	27118.2	30244.2		0.011	0.549664	0.820115	0.571868	0.694098	0.610787		0.011	0.613918	0.625464	0.635163	0.63101	0.628798		0.011	0.60611	0.633898	0.610744	0.608665	0.61848
0.013	34346.5	34263.8	31263.5	30190	33307		0.013	31928	29760.9	32170.2	28559.5	33826.7		0.013	31996.2	30744.2	31317.8	27397	30789.2		0.013	0.572275	0.801806	0.592293	0.687398	0.630852		0.013	0.633632	0.640258	0.654709	0.643977	0.64981		0.013	0.622906	0.648962	0.627179	0.617895	0.633533
0.014	35503.8	34218.4	32372	30333.7	34323		0.014	32776.8	30345.8	32944.2	29068.5	34707.7		0.014	32829.2	31375.5	32058	27835.5	31474.2		0.014	0.59778	0.80016	0.619913	0.692429	0.656399		0.014	0.65575	0.6576	0.675597	0.660124	0.671997		0.014	0.644222	0.667144	0.646961	0.632415	0.652452
0.015	36412.2	34132.4	33199.5	30382	35080		0.015	33458.8	30799.9	33549.2	29468.8	35398.7		0.015	33464.4	31865.8	32629.5	28172.8	32009		0.015	0.617802	0.797042	0.640531	0.694121	0.675434		0.015	0.673522	0.671063	0.691925	0.672821	0.6894		0.015	0.660476	0.681265	0.662233	0.643582	0.667221
0.017	37035	33581.2	33524	30115.7	35367.3		0.017	33919.8	31047.4	33955.5	29692.5	35874.3		0.017	33843.6	32123.2	32974.2	28365.8	32286.5		0.017	0.631526	0.777058	0.648617	0.684795	0.682659		0.017	0.685536	0.678403	0.702888	0.679919	0.701379		0.017	0.670179	0.688682	0.671446	0.649973	0.674886
0.018	37945.8	33528.6	34364.5	30194	36107		0.018	34573	31494.3	34529	30063.8	36540.3		0.018	34501.2	32590	33535.2	28725	32806.8		0.018	0.651598	0.77515	0.669559	0.687538	0.701257		0.018	0.702559	0.691653	0.718366	0.691696	0.718152		0.018	0.687006	0.702126	0.686437	0.661868	0.689255
0.019	38631.5	33432	34953	30226.7	36629.7		0.019	35049.5	31816.6	34934.5	30354.2	37013.3		0.019	34960.4	32930.8	33954	28982.5	33178.2		0.019	0.666711	0.771648	0.684222	0.688682	0.714399		0.019	0.714976	0.701206	0.729309	0.700911	0.730064		0.019	0.698757	0.711941	0.697628	0.670395	0.699515
0.021	38868.8	32895.6	34958.2	29917.3	36604.7		0.021	35235	31861.3	35085.8	30389.5	37177.7		0.021	35072.4	32977.5	34054.5	29049	33235		0.021	0.671939	0.752201	0.684353	0.677849	0.713771		0.021	0.71981	0.702534	0.733391	0.702029	0.734203		0.021	0.701623	0.713288	0.700313	0.672596	0.701083
0.022	39552	32869.4	35631.5	30000.7	37185.3		0.022	35726.8	32201.9	35503.2	30688	37656.7		0.022	35581.4	33336.5	34487.8	29337.2	33628.2		0.022	0.686997	0.751251	0.701128	0.680768	0.728371		0.022	0.732625	0.712631	0.744658	0.711499	0.746266		0.022	0.714648	0.723628	0.711891	0.682141	0.711944
0.023	40062.2	32794.4	36087.8	30023.7	37597.7		0.023	36069.8	32453.2	35819.5	30909.8	38000		0.023	35934.8	33594.8	34800.8	29528.8	33910.2		0.023	0.698242	0.748532	0.712496	0.681573	0.738739		0.023	0.741563	0.720083	0.753193	0.718533	0.754913		0.023	0.723691	0.731067	0.720255	0.688482	0.719733
0.025	40070.2	32315.4	35943.8	29733.3	37439.7		0.025	36090	32395.4	35803.2	30865	37994.3		0.025	35899.2	33522.2	34768.8	29522	33838		0.025	0.698419	0.731165	0.708908	0.671406	0.734767		0.025	0.742091	0.71837	0.752754	0.717114	0.75477		0.025	0.72278	0.728979	0.7194	0.688258	0.717737
0.026	40637	32323.6	36523	29809	37962.3		0.026	36482	32695.2	36154.5	31107.5	38380.3		0.026	36316	33830.5	35121.2	29757.5	34184		0.026	0.710909	0.731463	0.723341	0.674056	0.747909		0.026	0.752306	0.727258	0.762234	0.724806	0.764492		0.026	0.733445	0.737857	0.72882	0.696056	0.727293
0.027	41050.5	32272.6	36919.5	29838	38297.7		0.027	36756.5	32902.6	36394.2	31288	38653.3		0.027	36611.2	34045.8	35391	29916.8	34421.2		0.027	0.720022	0.729614	0.73322	0.675071	0.756341		0.027	0.75946	0.733405	0.768704	0.730532	0.771367		0.027	0.740999	0.744057	0.736029	0.701329	0.733846
0.029	41040.5	31859.2	36728.2	29592.3	38113.3		0.029	36707.2	32829.3	36322	31187.5	38574.7		0.029	36502.6	33941.8	35303.8	29878.8	34292.5		0.029	0.719802	0.714625	0.728455	0.666468	0.751706		0.029	0.758176	0.731234	0.766754	0.727344	0.769386		0.029	0.73822	0.741062	0.733697	0.700071	0.73029
0.03	41435.8	31910	37255.5	29700	38597.7		0.03	37057.5	33106.7	36634.8	31495.2	38915		0.03	36892.2	34224.8	35627.2	30094.8	34610.5		0.03	0.728512	0.716467	0.741592	0.670239	0.763884		0.03	0.767303	0.739457	0.775194	0.737107	0.777957		0.03	0.74819	0.749213	0.742342	0.707223	0.739073
0.04	43162.8	31536.6	39177.8	29855	40315.7		0.04	38302	34245.3	37755	32204.5	40095.3		0.04	38289.8	35272.5	36846.2	30882.2	35730.5		0.04	0.766573	0.702929	0.789488	0.675667	0.807082		0.04	0.799734	0.773217	0.805427	0.759606	0.807683		0.04	0.783953	0.779392	0.774918	0.733299	0.770007
0.05	44863.8	31961.6	41126	30608.7	42058.3		0.05	39489.8	35655.3	38920	33062.8	41202.3		0.05	39764.4	36520.2	38155.8	31730	37047.5		0.05	0.804061	0.718338	0.838031	0.702059	0.850901		0.05	0.830686	0.815021	0.836868	0.786832	0.835562		0.05	0.821686	0.815332	0.809912	0.76137	0.806381
0.06	46800.8	33138	43085	31885	43814.7		0.06	40815	37335.9	40272	34185.8	42464.3		0.06	41450.8	37982.8	39714.2	32778.8	38738		0.06	0.846749	0.760989	0.886842	0.746755	0.895063		0.06	0.865221	0.864848	0.873355	0.822456	0.867345		0.06	0.864839	0.857458	0.85156	0.796096	0.853072
0.07	48721	34611.2	44728.8	33337.3	45291.7		0.07	42149.5	38851.6	41565.2	35400.8	43727.7		0.07	43043	39364.8	41274.8	33960.8	40417.2		0.07	0.889069	0.814401	0.927799	0.797614	0.932202		0.07	0.899997	0.909785	0.908256	0.860999	0.899161		0.07	0.905582	0.897264	0.893261	0.835235	0.899452
0.08	50311	35980.8	45906	34667.7	46367.7		0.08	43318.2	39939.8	42624.2	36527	44847.3		0.08	44299.6	40490	42543.8	35068.2	41715		0.08	0.92411	0.864056	0.957131	0.844201	0.959257		0.08	0.930454	0.94205	0.936836	0.896727	0.92736		0.08	0.937737	0.929676	0.927173	0.871906	0.935295
0.09	51493.8	37054.4	46639.8	35787.7	47066.7		0.09	44216	40665.8	43391.5	37421.2	45743.3		0.09	45170.4	41286	43475.2	35966	42600		0.09	0.950176	0.90298	0.975414	0.883422	0.976833		0.09	0.953849	0.963575	0.957542	0.925095	0.949925		0.09	0.96002	0.952603	0.952065	0.901632	0.959738
0.1	52307	37837.6	47087.5	36663	47486		0.1	44855.5	41132.3	43934.8	38115	46421.7		0.1	45747.8	41834.2	44125	36673.8	43162.8		0.1	0.968099	0.931376	0.98657	0.914075	0.987377		0.1	0.970514	0.977408	0.972203	0.947103	0.967008		0.1	0.974795	0.968395	0.969429	0.925067	0.975281
0.11	52841.2	38413	47342.2	37343.3	47735		0.11	45294	41443.7	44321	38607.8	46917		0.11	46139.8	42206.8	44559.8	37214.8	43534		0.11	0.979873	0.952237	0.992918	0.9379	0.993638		0.11	0.981941	0.986638	0.982627	0.962734	0.979483		0.11	0.984826	0.979125	0.981047	0.942981	0.985534
0.12	53192.5	38837	47492.2	37868.3	47880.3		0.12	45576.5	41641.1	44572.5	38982.8	47244		0.12	46390.4	42471.2	44846.5	37635	43764		0.12	0.987614	0.967609	0.996655	0.956285	0.997293		0.12	0.989303	0.992492	0.989414	0.97463	0.987718		0.12	0.991238	0.986743	0.988709	0.956896	0.991887
0.13	53420.5	39137.8	47571.2	38266.7	47956		0.13	45765.8	41772.7	44744.5	39244.5	47471		0.13	46551.6	42642.5	45031.5	37968	43912.2		0.13	0.992639	0.978515	0.998623	0.970234	0.999195		0.13	0.994234	0.996393	0.994056	0.982933	0.993435		0.13	0.995363	0.991676	0.993653	0.967923	0.995981
0.14	53577.5	39343.4	47609.2	38545.3	47988		0.14	45881.5	41839.3	44858.8	39426.5	47593.3		0.14	46650.6	42760.5	45152.8	38218.8	44001		0.14	0.996099	0.985969	0.99957	0.979993	1		0.14	0.997251	0.998369	0.997139	0.988707	0.996516		0.14	0.997897	0.995075	0.996893	0.976226	0.998433
0.15	53668.5	39490.8	47625.5	38767.3	47987.3		0.15	45951.5	41871.3	44920.5	39562	47668.3		0.15	46702.6	42841.8	45217.2	38423.8	44040.2		0.15	0.998105	0.991313	0.999975	0.987767	0.999983		0.15	0.999075	0.999318	0.998806	0.993005	0.998405		0.15	0.999227	0.997415	0.998617	0.983014	0.999517
0.16	53731.5	39584.8	47626.5	38898.3	47986.3		0.16	45978.8	41894.3	44952	39641.5	47723		0.16	46732.8	42888.8	45267	38574	44057.8		0.16	0.999493	0.994721	1	0.992354	0.999958		0.16	0.999785	1	0.999656	0.995527	0.999782		0.16	1	0.998769	0.999947	0.987989	1
0.17	53754.5	39652.6	47621	39001.3	47958.7		0.17	45987	41877.9	44960.8	39705	47724.3		0.17	46730.2	42912	45269	38684.8	44045.2		0.17	1	0.997179	0.999863	0.995961	0.999262		0.17	1	0.999512	0.999892	0.997541	0.999815		0.17	0.999933	0.999438	1	0.991656	0.999655
0.18	53753.2	39680.8	47604	39052	47951.3		0.18	45978.8	41874.2	44964.8	39742.2	47731.7		0.18	46720.4	42931.5	45257.2	38773.2	44029.8		0.18	0.999972	0.998202	0.999439	0.997735	0.999078		0.18	0.999785	0.999404	1	0.998723	1		0.18	0.999683	1	0.999686	0.994586	0.999227
0.19	53752.8	39709.8	47574.2	39088.7	47924		0.19	45959.5	41861.9	44950.2	39762	47714		0.19	46704.8	42927.5	45241.8	38844.8	43984.5		0.19	0.999961	0.999253	0.998698	0.999019	0.998391		0.19	0.999283	0.999038	0.999609	0.99935	0.999555		0.19	0.999284	0.999885	0.999272	0.996954	0.997977
0.2	53734.2	39715.4	47554.5	39101.3	47891		0.2	45951.8	41830.6	44940.5	39768.8	47702		0.2	46677	42918.2	45223.5	38878	43962.2		0.2	0.999554	0.999456	0.998206	0.999463	0.997561		0.2	0.999081	0.998109	0.999346	0.999564	0.999253		0.2	0.998572	0.999618	0.998784	0.998055	0.997362
0.21	53717	39730.4	47525.8	39116.7	47869.7		0.21	45920.5	41807.8	44932.8	39772	47678		0.21	46652.8	42905.8	45201.2	38911.2	43940.8		0.21	0.999174	1	0.99749	1	0.997025		0.21	0.998267	0.997434	0.999136	0.999667	0.998648		0.21	0.997953	0.999258	0.99819	0.999156	0.996769
0.22	53701	39728.8	47501.8	39112.3	47848.7		0.22	45905.2	41785.2	44906.5	39782.5	47663		0.22	46632	42904.5	45180.5	38926.8	43918.5		0.22	0.998821	0.999942	0.996892	0.999848	0.996497		0.22	0.99787	0.996765	0.998428	1	0.998271		0.22	0.997421	0.999222	0.997635	0.999669	0.996154
0.23	53681.2	39721.2	47484	39101.7	47825.3		0.23	45878.5	41775.6	44893.8	39781.2	47642.7		0.23	46598	42896.8	45164	38933.2	43883.5		0.23	0.998386	0.999666	0.996449	0.999475	0.99591		0.23	0.997173	0.996478	0.998084	0.99996	0.997759		0.23	0.996551	0.998999	0.997194	0.999884	0.995187
0.24	53665.5	39711.8	47459.8	39085	47811		0.24	45855.8	41754.4	44882.2	39775.5	47622		0.24	46578.8	42887.8	45138.8	38936.8	43868.2		0.24	0.998039	0.999326	0.995845	0.998891	0.995549		0.24	0.99658	0.995852	0.997774	0.999778	0.997238		0.24	0.996059	0.99874	0.996519	1	0.994766
0.25	53646.2	39703	47458.5	39083.7	47792.3		0.25	45826.5	41746.4	44870.2	39780.2	47598		0.25	46566.2	42874	45113	38923	43849.5		0.25	0.997614	0.999007	0.995814	0.998844	0.99508		0.25	0.995817	0.995615	0.99745	0.999929	0.996634		0.25	0.995737	0.998344	0.995831	0.999545	0.994248
0.26	53627.5	39699.4	47431	39068.3	47792.7		0.26	45825	41742.1	44851.5	39766	47592.7		0.26	46556	42871.2	45087.2	38921	43831		0.26	0.997201	0.998876	0.995129	0.998307	0.995088		0.26	0.995778	0.995487	0.996944	0.999477	0.996499		0.26	0.995476	0.998265	0.995143	0.999478	0.993737
0.27	53609.5	39699.4	47411.8	39053	47771		0.27	45814.2	41725.9	44847.2	39755.2	47588		0.27	46525	42853.8	45073.2	38913.5	43817.8		0.27	0.996804	0.998876	0.994649	0.99777	0.994544		0.27	0.995498	0.995006	0.996829	0.999136	0.996382		0.27	0.994683	0.997761	0.994769	0.99923	0.993371
0.28	53602	39684.4	47389.8	39044.3	47752		0.28	45794.5	41713.7	44832.8	39752	47564.7		0.28	46517.6	42842	45062.2	38909.5	43794.5		0.28	0.996639	0.998332	0.994101	0.997467	0.994066		0.28	0.994984	0.994643	0.996438	0.999032	0.995794		0.28	0.994493	0.997422	0.994475	0.999098	0.992729
0.29	53585.8	39685.4	47382.8	39026	47742.7		0.29	45788.5	41706.7	44826.8	39747	47552		0.29	46504.8	42828.8	45043.8	38898	43797		0.29	0.996281	0.998369	0.993927	0.996825	0.993831		0.29	0.994827	0.994436	0.996276	0.998874	0.995475		0.29	0.994166	0.99704	0.993981	0.998717	0.992798
0.3	53581.8	39671.8	47368	39015.3	47738.7		0.3	45771.2	41698.8	44818.5	39744.2	47541.3		0.3	46491.6	42830.8	45021.2	38876	43781		0.3	0.996193	0.997875	0.993559	0.996451	0.993731		0.3	0.994378	0.994202	0.996053	0.998787	0.995207		0.3	0.993828	0.997098	0.993379	0.997988	0.992356
0.4	53393	39518.4	47216.2	38832	47573.3		0.4	45610.5	41520.3	44639.2	39612.5	47380		0.4	46312.4	42656	44842.8	38709.8	43578.2		0.4	0.992033	0.992314	0.989778	0.990031	0.989573		0.4	0.990189	0.988911	0.991216	0.994607	0.991143		0.4	0.989242	0.992065	0.988609	0.992484	0.986757
0.5	53289.2	39468.4	47124.2	38796	47498.3		0.5	45542.2	41460.8	44571.8	39572.2	47312		0.5	46250.2	42588.2	44756.2	38659.2	43505.5		0.5	0.989747	0.990501	0.987486	0.988771	0.987688		0.5	0.98841	0.987146	0.989394	0.99333	0.989431		0.5	0.987651	0.990113	0.986298	0.990811	0.984747
0.6	53193	39464.8	47045.8	38806.3	47413.7		0.6	45476	41412.6	44511.5	39547.8	47243		0.6	46176	42531.5	44702.8	38646.2	43439.2		0.6	0.987625	0.990371	0.98553	0.989132	0.985559		0.6	0.986684	0.985716	0.987768	0.992553	0.987693		0.6	0.985752	0.988479	0.984868	0.990381	0.982917
0.7	53089.2	39482.6	46946	38846	47328.7		0.7	45426.5	41357.2	44442.2	39520.8	47200.7		0.7	46108	42482	44634	38647.2	43377.2		0.7	0.985339	0.991016	0.983044	0.990522	0.983421		0.7	0.985394	0.984075	0.985899	0.991697	0.986627		0.7	0.984012	0.987053	0.983031	0.990414	0.981205
0.8	52982.2	39499.6	46838.2	38888.3	47234		0.8	45372	41323.8	44397.5	39506	47138.3		0.8	46045	42430	44569	38651.2	43305.8		0.8	0.982981	0.991632	0.98036	0.992004	0.981041		0.8	0.983974	0.983084	0.984691	0.991229	0.985057		0.8	0.9824	0.985555	0.981294	0.990547	0.97923
0.9	52870	39519.4	46736.2	38914.3	47141		0.9	45309	41285	44347.8	39471	47070.3		0.9	45993	42383.5	44495.2	38664.2	43244.2		0.9	0.980507	0.99235	0.977818	0.992915	0.978703		0.9	0.982332	0.981934	0.983349	0.990118	0.983345		0.9	0.981069	0.984216	0.979323	0.990977	0.977532
1	52762.8	39538	46628.5	38922.3	47028.7		1	45248.5	41230	44292.5	39442	47016.3		1	45922.4	42329.8	44432	38663	43176.5		1	0.978143	0.993024	0.975133	0.993195	0.975878		1	0.980755	0.980303	0.981858	0.989198	0.981985		1	0.979263	0.982667	0.977633	0.990936	0.97566
1.1	52631	39542.8	46499.5	38922.7	46910		1.1	45193.2	41194.7	44229.8	39393.5	46956.3		1.1	45848.8	42279	44358.5	38661.2	43121.2		1.1	0.97524	0.993198	0.971919	0.993206	0.972894		1.1	0.979315	0.979256	0.980164	0.98766	0.980474		1.1	0.977379	0.981206	0.975669	0.990878	0.974134
1.2	52517	39532.8	46404.5	38907.3	46801.7		1.2	45133.5	41128.9	44165.2	39353.8	46873		1.2	45781.2	42213.8	44268.5	38661	43044.5		1.2	0.972727	0.992836	0.969552	0.992669	0.97017		1.2	0.977758	0.977306	0.978424	0.986399	0.978375		1.2	0.97565	0.979326	0.973263	0.990869	0.972015
1.3	52384.5	39508.2	46281	38882.7	46688.7		1.3	45060.8	41078.6	44102.8	39302.8	46808.3		1.3	45714	42158.5	44207.2	38640.5	42978.2		1.3	0.969807	0.991944	0.966475	0.991806	0.967329		1.3	0.975863	0.975813	0.976737	0.984781	0.976746		1.3	0.97393	0.977735	0.971627	0.990191	0.970185
1.4	52261.5	39480.2	46162	38837.7	46577.7		1.4	44989.8	41022.9	44041	39235.8	46731.7		1.4	45644.2	42101.8	44117	38613.2	42916.5		1.4	0.967096	0.990929	0.96351	0.99023	0.964538		1.4	0.974012	0.974163	0.97507	0.982656	0.974816		1.4	0.972144	0.9761	0.969215	0.989288	0.968479
1.5	52132.5	39421.6	46051.8	38790.7	46478.3		1.5	44914.2	40972.7	43969.2	39185	46659.7		1.5	45562.8	42024.5	44038.8	38598.8	42843.2		1.5	0.964253	0.988804	0.960763	0.988584	0.96204		1.5	0.972045	0.972674	0.973134	0.981046	0.973002		1.5	0.970061	0.973875	0.967124	0.988808	0.966456
1.6	52007.5	39357.4	45941.5	38733	46380.3		1.6	44835.2	40913.7	43890.2	39129.8	46581.3		1.6	45490	41975	43952.2	38575.5	42780		1.6	0.961499	0.986477	0.958016	0.986564	0.959576		1.6	0.969986	0.970924	0.971002	0.979293	0.971029		1.6	0.968198	0.972449	0.964812	0.988038	0.964709
1.7	51883.8	39316	45842.5	38669.7	46271.3		1.7	44761.8	40843.3	43821	39069.8	46497.3		1.7	45414	41904.2	43870.8	38539.2	42708.8		1.7	0.958771	0.984976	0.955549	0.984347	0.956835		1.7	0.968071	0.968839	0.969133	0.97739	0.968914		1.7	0.966253	0.970411	0.962634	0.986838	0.962741
1.8	51759	39243.8	45742	38600.3	46171.7		1.8	44690.5	40783.9	43749.2	39002	46421.3		1.8	45343.4	41847.8	43791	38504.5	42639.8		1.8	0.956022	0.982358	0.953045	0.981919	0.954329		1.8	0.966214	0.967077	0.967197	0.97524	0.967		1.8	0.964447	0.968784	0.960503	0.985687	0.960836
1.9	51647.2	39168.2	45643.5	38522.7	45987		1.9	44610.2	40714.8	43679	38953	46334.3		1.9	45255.4	41768.2	43701	38455.8	42559.2		1.9	0.953559	0.979617	0.950591	0.979199	0.949686		1.9	0.964123	0.965028	0.965301	0.973686	0.964809		1.9	0.962195	0.966494	0.958098	0.984073	0.958612
2	51518.8	39102.2	45550.2	38468	45981.3		2	44528	40649.9	43595	38880.2	46254.3		2	45172.6	41700.5	43621.5	38421.2	42488.2		2	0.950727	0.977224	0.948267	0.977284	0.949543		2	0.961979	0.963104	0.963034	0.971378	0.962794		2	0.960076	0.964543	0.955974	0.982931	0.956651
2.1	51405.8	39019.8	45458.8	38380.3	45906.7		2.1	44458	40584.4	43535	38833	46180		2.1	45095.2	41647.5	43536.5	38379.2	42416.2		2.1	0.948237	0.974237	0.945988	0.974214	0.947666		2.1	0.960155	0.961163	0.961415	0.969879	0.960922		2.1	0.958096	0.963016	0.953702	0.98154	0.954663
2.2	51307	38952	45372.5	38305	45831.3		2.2	44369.2	40521	43451.2	38770	46094		2.2	45012.2	41579	43463.5	38330.5	42349.5		2.2	0.946061	0.971779	0.943838	0.971576	0.945772		2.2	0.957843	0.959282	0.959154	0.967881	0.958756		2.2	0.955972	0.961043	0.951751	0.979926	0.952819
2.3	51200.5	38870.4	45289	38242	45755.7		2.3	44301.8	40458.8	43376	38714	46020.3		2.3	44938	41510.5	43379.2	38290.8	42271.5		2.3	0.943713	0.96882	0.941758	0.96937	0.943869		2.3	0.956084	0.957438	0.957124	0.966104	0.956901		2.3	0.954073	0.95907	0.9495	0.97861	0.950665
2.4	51086.8	38796.8	45210.8	38158.7	45667.7		2.4	44242	40383.3	43313.5	38652.5	45947.7		2.4	44850.4	41447.2	43298	38235.2	42211.8		2.4	0.941207	0.966152	0.939808	0.966452	0.941656		2.4	0.954527	0.955201	0.955437	0.964153	0.955071		2.4	0.951831	0.957248	0.947329	0.976772	0.949015
2.5	50988.5	38724	45133.5	38083	45585.3		2.5	44158.2	40318.6	43237.5	38599.2	45865.7		2.5	44781	41376	43224.2	38186	42131.2		2.5	0.939041	0.963512	0.937883	0.963802	0.939586		2.5	0.952344	0.95328	0.953386	0.962464	0.953006		2.5	0.950056	0.955196	0.945358	0.975141	0.946791
2.6	50882	38649	45055	38022.7	45532.3		2.6	44095	40259.9	43174.8	38541.5	45798		2.6	44700	41318.8	43155	38137.8	42062.8		2.6	0.936694	0.960793	0.935928	0.961689	0.938253		2.6	0.950696	0.951541	0.951692	0.960632	0.951302		2.6	0.947983	0.953547	0.943507	0.973543	0.944899
2.7	50776	38577.8	44988.2	37950	45461.3		2.7	44013.5	40185.3	43102.5	38486	45716		2.7	44642.8	41250.8	43075.8	38086	41990		2.7	0.934358	0.958212	0.934264	0.959145	0.936468		2.7	0.948572	0.94933	0.949743	0.958872	0.949236		2.7	0.946519	0.951588	0.941389	0.97183	0.94289
2.8	50680.2	38507.6	44911.5	37877.3	45391.7		2.8	43954.5	40116.8	43032.2	38426.2	45647.3		2.8	44562.2	41189.2	43010.8	38047.8	41930.8		2.8	0.932248	0.955667	0.932352	0.9566	0.934716		2.8	0.947034	0.947298	0.947847	0.956976	0.947507		2.8	0.944457	0.949817	0.939652	0.970563	0.941254
2.9	50579.8	38440.2	44846	37810.3	45318.7		2.9	43889.8	40066.2	42969	38376	45583.7		2.9	44493.2	41126.8	42939	37987	41871		2.9	0.930033	0.953223	0.93072	0.954254	0.932881		2.9	0.945347	0.945799	0.94614	0.955382	0.945904		2.9	0.942691	0.948017	0.937735	0.968552	0.939603
3	50491.5	38358	44784.5	37740.7	45248.3		3	43826.5	40006.7	42894.5	38313.5	45522		3	44419	41067.5	42873.2	37943.5	41798.2		3	0.928088	0.950243	0.929188	0.951814	0.931112		3	0.943699	0.944033	0.944129	0.953399	0.944351		3	0.940792	0.94631	0.935978	0.967111	0.937594
	OJIP curves							OJIP curves							OJIP curves							OJIP curves							OJIP curves							OJIP curves
	24h							48h							72h							24h							48h							72h
[truncated: 174 more columns]

## Sheet: Calvin cycle key enzymes
	Treament	Initital Rubisco activity	Total Rubisco activity	FBA activity	GAPDH activity	RCA activity	PGK activity	FBPase activity	SBPase activity	TK activity
24h	Control1	23.52	43.82	142.804	52.1649	198.196	170.413	94.2438	143.691	85.23		Tests of Between-Subjects Effects							Tests of Between-Subjects Effects							Tests of Between-Subjects Effects							Tests of Between-Subjects Effects							Tests of Between-Subjects Effects							Tests of Between-Subjects Effects
	Control2	25.83	46.7	140.636	49.9047	197.235	172.847	97.5624	139.735	93.0938		Dependent Variable: Initital_Rubisco_24h							Dependent Variable: Total_Rubisco_24h							Dependent Variable: FBA_24h							Dependent Variable: GADPH_24h							Dependent Variable: RCA_24h							Dependent Variable: PGK_24h
	Control3	27.14	47.58	134.24	47.5072	193.299	168.495	96.3065	132.935	86.5408		Source	Type III Sum of Squares	df	Mean Square	F	Sig.		Source	Type III Sum of Squares	df	Mean Square	F	Sig.		Source	Type III Sum of Squares	df	Mean Square	F	Sig.		Source	Type III Sum of Squares	df	Mean Square	F	Sig.		Source	Type III Sum of Squares	df	Mean Square	F	Sig.		Source	Type III Sum of Squares	df
	NaCl1	13.34	22.42	106.33	27.1154	136.414	112.654	60.1123	72.054	48.2394		Corrected Model	391.772a	4	97.943	53.989	0		Corrected Model	1679.863a	4	419.966	148.129	0		Corrected Model	3060.705a	4	765.176	61.71	0		Corrected Model	1278.574a	4	319.643	73.425	0		Corrected Model	14299.193a	4	3574.8	339.301	0		Corrected Model	8220.538a	4
	NaCl2	12.26	18.21	112.691	29.4804	134.874	112.761	59.1349	74.6683	50.1359		Intercept	4508.75	1	4508.75	2485.34	0		Intercept	13682.4	1	13682.4	4826.02	0		Intercept	202527	1	202527	16333.3	0		Intercept	19327.1	1	19327.1	4439.62	0		Intercept	323104	1	323104	30667.3	0		Intercept	274965	1
	NaCl3	15.18	22	109.781	32.2866	130.086	109.859	56.9405	77.929	54.1454		Treament	391.772	4	97.943	53.989	0		Treament	1679.86	4	419.966	148.129	0		Treament	3060.7	4	765.176	61.71	0		Treament	1278.57	4	319.643	73.425	0		Treament	14299.2	4	3574.8	339.301	0		Treament	8220.54	4
	NaCl+GSH1	18.75	35.2	113.238	43.0428	160.371	148.634	82.9194	90.7211	72.6124		Error	18.141	10	1.814				Error	28.351	10	2.835				Error	123.996	10	12.4				Error	43.533	10	4.353				Error	105.358	10	10.536				Error	102.457	10
	NaCl+GSH2	19.54	37.51	122.287	44.2432	163.263	150.413	87.4445	94.9048	74.8546		Total	4918.66	15					Total	15390.6	15					Total	205712	15					Total	20649.2	15					Total	337508	15					Total	283288	15
	NaCl+GSH3	21.33	35.82	119.78	40.7854	162.693	145.476	85.3208	99.3815	76.5949		Corrected Total	409.913	14					Corrected Total	1708.21	14					Corrected Total	3184.7	14					Corrected Total	1322.11	14					Corrected Total	14404.6	14					Corrected Total	8323	14
	NaCl+Hb1	9.83	16.03	94.7442	22.941	107.049	105.303	55.2444	56.2394	37.9143		a R Squared = .956 (Adjusted R Squared = .938)							a R Squared = .983 (Adjusted R Squared = .977)							a R Squared = .961 (Adjusted R Squared = .945)							a R Squared = .967 (Adjusted R Squared = .954)							a R Squared = .993 (Adjusted R Squared = .990)							a R Squared = .988 (Adjusted R Squared = .983)
	NaCl+Hb2	10.62	18.55	93.6975	25.651	102.643	109.665	51.685	55.8335	46.1406
	NaCl+Hb3	11.79	15.18	97.4839	23.7981	102.164	108.058	53.8575	56.9941	41.3613
	NaCl+Hb+GSH1	17.42	31.36	118.47	35.6529	132.44	132.595	60.5145	86.9998	59.6164
	NaCl+Hb+GSH2	15.94	30.67	115.86	31.684	138.289	143.861	54.9914	86.7672	63.3551
	NaCl+Hb+GSH3	17.57	31.98	120.922	32.1791	142.49	139.869	57.2151	85.0205	68.951
48h	Control1	28.04	48.13	120.273	48.2385	183.557	163.982	94.2714	124.39	92.732		Tests of Between-Subjects Effects							Tests of Between-Subjects Effects							Tests of Between-Subjects Effects							Tests of Between-Subjects Effects							Tests of Between-Subjects Effects							Tests of Between-Subjects Effects
	Control2	27.35	46.01	129.287	51.5562	192.958	156.43	91.7881	113.923	94.2921		Dependent Variable: Initital_Rubisco_48h							Dependent Variable: Total_Rubisco_48h							Dependent Variable: FBA_48h							Dependent Variable: GADPH_48h							Dependent Variable: RCA_48h							Dependent Variable: PGK_48h
	Control3	24.66	47.89	127.78	47.8934	190.214	167.667	99.4863	115.899	99.795		Source	Type III Sum of Squares	df	Mean Square	F	Sig.		Source	Type III Sum of Squares	df	Mean Square	F	Sig.		Source	Type III Sum of Squares	df	Mean Square	F	Sig.		Source	Type III Sum of Squares	df	Mean Square	F	Sig.		Source	Type III Sum of Squares	df	Mean Square	F	Sig.		Source	Type III Sum of Squares	df
	NaCl1	13.58	21.53	110.453	25.3205	132.167	109.596	66.1709	81.9992	49.045		Corrected Model	447.241a	4	111.81	55.16	0		Corrected Model	1649.831a	4	412.458	235.935	0		Corrected Model	2648.141a	4	662.035	108.485	0		Corrected Model	1607.543a	4	401.886	124.894	0		Corrected Model	11119.302a	4	2779.83	263.247	0		Corrected Model	7698.034a	4
	NaCl2	11.95	23.32	111.014	24.3743	135.219	113.55	63.5497	78.3349	57.5774		Intercept	4682.02	1	4682.02	2309.8	0		Intercept	14047.2	1	14047.2	8035.32	0		Intercept	199612	1	199612	32709.7	0		Intercept	19251.1	1	19251.1	5982.68	0		Intercept	345127	1	345127	32683.1	0		Intercept	283825	1
	NaCl3	15.02	21.11	110.805	27.5992	128.59	113.238	60.7512	80.37	53.2418		Treament	447.241	4	111.81	55.16	0		Treament	1649.83	4	412.458	235.935	0		Treament	2648.14	4	662.035	108.485	0		Treament	1607.54	4	401.886	124.894	0		Treament	11119.3	4	2779.83	263.247	0		Treament	7698.03	4
	NaCl+GSH1	21.16	35.72	124.424	44.6015	180.052	167.59	102.577	102.582	90.3096		Error	20.27	10	2.027				Error	17.482	10	1.748				Error	61.025	10	6.103				Error	32.178	10	3.218				Error	105.598	10	10.56				Error	162.845	10
	NaCl+GSH2	18.65	34.03	121.113	43.4092	172.233	158.466	99.4579	109.383	89.2467		Total	5149.53	15					Total	15714.5	15					Total	202321	15					Total	20890.8	15					Total	356352	15					Total	291686	15
	NaCl+GSH3	19.44	36.34	124.221	47.7189	174.894	159.907	102.474	105.311	99.975		Corrected Total	467.511	14					Corrected Total	1667.31	14					Corrected Total	2709.17	14					Corrected Total	1639.72	14					Corrected Total	11224.9	14					Corrected Total	7860.88	14
	NaCl+Hb1	12.62	16.83	92.55	24.6954	116.424	107.376	51.6182	44.959	40.0625		a R Squared = .957 (Adjusted R Squared = .939)							a R Squared = .990 (Adjusted R Squared = .985)							a R Squared = .977 (Adjusted R Squared = .968)							a R Squared = .980 (Adjusted R Squared = .973)							a R Squared = .991 (Adjusted R Squared = .987)							a R Squared = .979 (Adjusted R Squared = .971)
	NaCl+Hb2	10.41	17.46	89.2261	22.6463	114.179	114.854	54.1785	41.6458	44.1326
	NaCl+Hb3	9.58	18.09	91.9118	21.4511	115.087	111.836	57.4419	41.4703	45.9797
	NaCl+Hb+GSH1	18.22	31.88	125.54	34.5685	146.803	142.303	68.2244	94.4425	65.524
	NaCl+Hb+GSH2	16.85	32.19	125.177	36.2706	145.306	138.69	73.676	91.0689	62.7097
	NaCl+Hb+GSH3	17.48	28.5	126.598	37.0244	147.598	137.844	69.3481	96.2461	66.1933
72h	Control1	25.37	45.28	142.138	52.2517	183.031	176.344	91.9327	124.623	99.0213		Tests of Between-Subjects Effects							Tests of Between-Subjects Effects							Tests of Between-Subjects Effects							Tests of Between-Subjects Effects							Tests of Between-Subjects Effects							Tests of Between-Subjects Effects
	Control2	23.68	44.16	146.912	55.8802	182.603	172.974	88.493	136.016	96.2141		Dependent Variable: Initital_Rubisco_72h							Dependent Variable: Total_Rubisco_72h							Dependent Variable: FBA_72h							Dependent Variable: GADPH_72h							Dependent Variable: RCA_72h							Dependent Variable: PGK_72h
	Control3	26.99	42.04	137.127	53.0041	188.314	179.196	93.4361	129.633	94.9934		Source	Type III Sum of Squares	df	Mean Square	F	Sig.		Source	Type III Sum of Squares	df	Mean Square	F	Sig.		Source	Type III Sum of Squares	df	Mean Square	F	Sig.		Source	Type III Sum of Squares	df	Mean Square	F	Sig.		Source	Type III Sum of Squares	df	Mean Square	F	Sig.		Source	Type III Sum of Squares	df
	NaCl1	11.74	21.66	106.748	26.3729	122.721	124.874	57.7596	72.0551	44.6649		Corrected Model	380.094a	4	95.024	45.328	0		Corrected Model	1173.416a	4	293.354	137.766	0		Corrected Model	4826.459a	4	1206.62	87.736	0		Corrected Model	1907.341a	4	476.835	175.85	0		Corrected Model	15034.928a	4	3758.73	390.092	0		Corrected Model	11390.092a	4
	NaCl2	13.66	23.45	108.283	27.4148	119.191	125.945	55.9315	65.6694	52.4515		Intercept	4585	1	4585	2187.13	0		Intercept	13271.2	1	13271.2	6232.47	0		Intercept	213652	1	213652	15535.1	0		Intercept	19170.2	1	19170.2	7069.69	0		Intercept	299446	1	299446	31077.3	0		Intercept	299468	1
	NaCl3	12.58	20.24	105.071	24.9772	114.438	119.694	61.4962	68.6596	49.3263		Treament	380.094	4	95.024	45.328	0		Treament	1173.42	4	293.354	137.766	0		Treament	4826.46	4	1206.62	87.736	0		Treament	1907.34	4	476.835	175.85	0		Treament	15034.9	4	3758.73	390.092	0		Treament	11390.1	4
	NaCl+GSH1	18.99	34.05	132.549	41.2187	169.786	171.026	91.4796	108.768	83.9184		Error	20.964	10	2.096				Error	21.294	10	2.129				Error	137.528	10	13.753				Error	27.116	10	2.712				Error	96.355	10	9.636				Error	164.668	10
	NaCl+GSH2	19.78	32.36	139.313	38.9547	167.435	167.415	87.3617	116.882	82.6117		Total	4986.06	15					Total	14465.9	15					Total	218616	15					Total	21104.7	15					Total	314577	15					Total	311023	15
	NaCl+GSH3	23.57	31.67	131.318	39.4549	171.382	166.986	89.3867	113.801	86.5694		Corrected Total	401.058	14					Corrected Total	1194.71	14					Corrected Total	4963.99	14					Corrected Total	1934.46	14					Corrected Total	15131.3	14					Corrected Total	11554.8	14
	NaCl+Hb1	12.09	19.25	93.6573	19.3502	97.1058	103.296	53.4076	51.6826	42.1374		a R Squared = .948 (Adjusted R Squared = .927)							a R Squared = .982 (Adjusted R Squared = .975)							a R Squared = .972 (Adjusted R Squared = .961)							a R Squared = .986 (Adjusted R Squared = .980)							a R Squared = .994 (Adjusted R Squared = .991)							a R Squared = .986 (Adjusted R Squared = .980)
	NaCl+Hb2	11.88	17.91	95.7942	23.9542	100.458	102.575	50.5421	56.2975	45.7789
	NaCl+Hb3	12.05	19.54	88.9611	21.1824	99.7272	102.07	48.9765	55.6009	38.8848
	NaCl+Hb+GSH1	17.64	30.21	119.912	36.5214	131	144.167	72.9034	98.6267	55.5964
	NaCl+Hb+GSH2	16.3	33.52	124.516	36.8618	138.346	132.887	65.7771	87.2346	57.0315
	NaCl+Hb+GSH3	15.93	30.83	117.886	38.8717	133.823	129.995	68.843	95.4891	62.8737
[truncated: 21 more columns]

## Sheet: Quantitative real-time PCR
	Treament	RBCL	RBCS	RCA	PGK	SBP	FBA	GAPDH	FBP	TK
24h	Control1	0.96	1.01	0.95	1.07	1.05	1.02	0.97	0.99	0.98		Tests of Between-Subjects Effects							Tests of Between-Subjects Effects							Tests of Between-Subjects Effects							Tests of Between-Subjects Effects							Tests of Between-Subjects Effects							Tests of Between-Subjects Effects
	Control2	1.01	1.06	0.99	0.9	0.94	1.02	1.04	1.02	1.04		Dependent Variable: RBCL_24h							Dependent Variable: RBCS_24h							Dependent Variable: RCAg_24h							Dependent Variable: PGKg_24h							Dependent Variable: SBPg_24h							Dependent Variable: FBAg_24h
	Control3	1.03	0.93	1.06	1.04	1.01	0.96	0.98	1	0.98		Source	Type III Sum of Squares	df	Mean Square	F	Sig.		Source	Type III Sum of Squares	df	Mean Square	F	Sig.		Source	Type III Sum of Squares	df	Mean Square	F	Sig.		Source	Type III Sum of Squares	df	Mean Square	F	Sig.		Source	Type III Sum of Squares	df	Mean Square	F	Sig.		Source	Type III Sum of Squares	df
	NaCl1	0.49	0.31	0.34	0.3	0.39	0.59	0.24	0.26	0.31		Corrected Model	10.535a	4	2.634	253.252	0		Corrected Model	9.216a	4	2.304	436.36	0		Corrected Model	4.970a	4	1.242	214.954	0		Corrected Model	3.277a	4	0.819	53.576	0		Corrected Model	6.552a	4	1.638	166.462	0		Corrected Model	11.385a	4
	NaCl2	0.51	0.32	0.33	0.28	0.27	0.54	0.25	0.25	0.3		Intercept	21.337	1	21.337	2051.62	0		Intercept	16.017	1	16.017	3033.46	0		Intercept	12.24	1	12.24	2117.68	0		Intercept	9.923	1	9.923	648.823	0		Intercept	13.92	1	13.92	1414.65	0		Intercept	17.734	1
	NaCl3	0.45	0.32	0.27	0.29	0.34	0.52	0.24	0.27	0.29		Treament	10.535	4	2.634	253.252	0		Treament	9.216	4	2.304	436.36	0		Treament	4.97	4	1.242	214.954	0		Treament	3.277	4	0.819	53.576	0		Treament	6.552	4	1.638	166.462	0		Treament	11.385	4
	NaCl+GSH1	2.85	2.31	1.52	1.11	2.23	2.68	4.03	1.31	2.33		Error	0.104	10	0.01				Error	0.053	10	0.005				Error	0.058	10	0.006				Error	0.153	10	0.015				Error	0.098	10	0.01				Error	0.052	10
	NaCl+GSH2	2.57	2.49	1.62	1.27	1.91	2.64	4.17	1.17	2.42		Total	31.976	15					Total	25.285	15					Total	17.268	15					Total	13.353	15					Total	20.571	15					Total	29.171	15
	NaCl+GSH3	2.5	2.28	1.41	1.38	2.09	2.91	4.29	1.22	1.82		Corrected Total	10.639	14					Corrected Total	9.269	14					Corrected Total	5.028	14					Corrected Total	3.43	14					Corrected Total	6.65	14					Corrected Total	11.437	14
	NaCl+Hb1	0.3	0.19	0.16	0.23	0.26	0.25	0.2	0.26	0.46		a R Squared = .990 (Adjusted R Squared = .986)							a R Squared = .994 (Adjusted R Squared = .992)							a R Squared = .989 (Adjusted R Squared = .984)							a R Squared = .955 (Adjusted R Squared = .938)							a R Squared = .985 (Adjusted R Squared = .979)							a R Squared = .995 (Adjusted R Squared = .994)
	NaCl+Hb2	0.37	0.19	0.17	0.22	0.24	0.25	0.23	0.32	0.37
	NaCl+Hb3	0.28	0.17	0.17	0.21	0.25	0.21	0.21	0.28	0.31
	NaCl+Hb+GSH1	1.41	1.21	1.65	1.1	1.12	0.86	1.07	0.79	1.4
	NaCl+Hb+GSH2	1.64	1.4	1.43	1.54	1.3	0.94	1.33	0.66	1.51
	NaCl+Hb+GSH3	1.52	1.31	1.48	1.26	1.05	0.92	1	0.77	1.64
48h	Control1	0.95	1.02	1.11	0.95	0.96	0.9	1.13	1.1	0.89		Tests of Between-Subjects Effects							Tests of Between-Subjects Effects							Tests of Between-Subjects Effects							Tests of Between-Subjects Effects							Tests of Between-Subjects Effects							Tests of Between-Subjects Effects
	Control2	1.14	0.91	1	1.09	1	1.08	0.92	1.03	1.12		Dependent Variable: RBCL_48h							Dependent Variable: RBCS_48h							Dependent Variable: RCAg_48h							Dependent Variable: PGKg_48h							Dependent Variable: SBPg_48h							Dependent Variable: FBAg_48h
	Control3	0.92	1.08	0.9	0.97	1.04	1.03	0.96	0.88	1		Source	Type III Sum of Squares	df	Mean Square	F	Sig.		Source	Type III Sum of Squares	df	Mean Square	F	Sig.		Source	Type III Sum of Squares	df	Mean Square	F	Sig.		Source	Type III Sum of Squares	df	Mean Square	F	Sig.		Source	Type III Sum of Squares	df	Mean Square	F	Sig.		Source	Type III Sum of Squares	df
	NaCl1	0.5	0.38	0.41	0.6	0.52	0.54	0.22	0.35	0.21		Corrected Model	9.235a	4	2.309	236.871	0		Corrected Model	31.398a	4	7.849	715.749	0		Corrected Model	29.261a	4	7.315	615.772	0		Corrected Model	2.694a	4	0.674	37.725	0		Corrected Model	3.230a	4	0.808	71.124	0		Corrected Model	4.088a	4
	NaCl2	0.44	0.57	0.32	0.69	0.61	0.61	0.24	0.57	0.25		Intercept	22.35	1	22.35	2293.13	0		Intercept	40.115	1	40.115	3657.88	0		Intercept	28.044	1	28.044	2360.61	0		Intercept	12.936	1	12.936	724.589	0		Intercept	11.267	1	11.267	992.366	0		Intercept	14.367	1
	NaCl3	0.57	0.39	0.34	0.67	0.48	0.39	0.25	0.41	0.23		Treament	9.235	4	2.309	236.871	0		Treament	31.398	4	7.849	715.749	0		Treament	29.261	4	7.315	615.772	0		Treament	2.694	4	0.674	37.725	0		Treament	3.23	4	0.808	71.124	0		Treament	4.088	4
	NaCl+GSH1	2.61	4.38	4	1.72	1.81	1.17	1.33	7.45	1.87		Error	0.097	10	0.01				Error	0.11	10	0.011				Error	0.119	10	0.012				Error	0.179	10	0.018				Error	0.114	10	0.011				Error	0.292	10
	NaCl+GSH2	2.44	4.29	3.92	1.46	1.77	1.2	1.19	6.85	1.91		Total	31.683	15					Total	71.622	15					Total	57.424	15					Total	15.809	15					Total	14.61	15					Total	18.746	15
	NaCl+GSH3	2.46	4.38	4.23	1.79	1.45	0.97	1.17	7.93	2.16		Corrected Total	9.332	14					Corrected Total	31.507	14					Corrected Total	29.38	14					Corrected Total	2.873	14					Corrected Total	3.344	14					Corrected Total	4.379	14
	NaCl+Hb1	0.43	0.58	0.21	0.37	0.35	0.35	0.26	0.43	0.3		a R Squared = .990 (Adjusted R Squared = .985)							a R Squared = .997 (Adjusted R Squared = .995)							a R Squared = .996 (Adjusted R Squared = .994)							a R Squared = .938 (Adjusted R Squared = .913)							a R Squared = .966 (Adjusted R Squared = .952)							a R Squared = .933 (Adjusted R Squared = .907)
	NaCl+Hb2	0.39	0.51	0.21	0.47	0.26	0.45	0.31	0.39	0.27
	NaCl+Hb3	0.41	0.48	0.15	0.34	0.38	0.39	0.26	0.43	0.29
	NaCl+Hb+GSH1	1.52	1.68	1.29	0.73	0.76	2.05	1	1.82	1.83
	NaCl+Hb+GSH2	1.73	2.03	1.34	0.92	0.89	1.49	1.19	1.76	1.52
	NaCl+Hb+GSH3	1.8	1.85	1.08	1.16	0.72	2.06	0.75	1.34	1.53
72h	Control1	1.11	1.09	1.19	1.11	0.98	0.99	0.98	0.97	0.85		Tests of Between-Subjects Effects							Tests of Between-Subjects Effects							Tests of Between-Subjects Effects							Tests of Between-Subjects Effects							Tests of Between-Subjects Effects							Tests of Between-Subjects Effects
	Control2	0.89	0.98	0.85	1.02	1.08	0.96	1	1.19	1		Dependent Variable: RBCL_72h							Dependent Variable: RBCS_72h							Dependent Variable: RCAg_72h							Dependent Variable: PGKg_72h							Dependent Variable: SBPg_72h							Dependent Variable: FBAg_72h
	Control3	1.01	0.94	0.99	0.88	0.94	1.05	1.02	0.87	1.17		Source	Type III Sum of Squares	df	Mean Square	F	Sig.		Source	Type III Sum of Squares	df	Mean Square	F	Sig.		Source	Type III Sum of Squares	df	Mean Square	F	Sig.		Source	Type III Sum of Squares	df	Mean Square	F	Sig.		Source	Type III Sum of Squares	df	Mean Square	F	Sig.		Source	Type III Sum of Squares	df
	NaCl1	0.46	0.57	0.63	0.31	0.23	0.44	0.47	0.53	0.3		Corrected Model	22.474a	4	5.618	493.13	0		Corrected Model	10.964a	4	2.741	200.663	0		Corrected Model	28.460a	4	7.115	715.326	0		Corrected Model	3.138a	4	0.784	65.703	0		Corrected Model	2.477a	4	0.619	62.793	0		Corrected Model	8.724a	4
	NaCl2	0.55	0.49	0.7	0.33	0.34	0.56	0.38	0.42	0.29		Intercept	36.193	1	36.193	3176.65	0		Intercept	25.039	1	25.039	1833.01	0		Intercept	42.706	1	42.706	4293.54	0		Intercept	9.33	1	9.33	781.401	0		Intercept	7.114	1	7.114	721.494	0		Intercept	21.817	1
	NaCl3	0.52	0.57	0.66	0.4	0.22	0.49	0.51	0.4	0.32		Treament	22.474	4	5.618	493.13	0		Treament	10.964	4	2.741	200.663	0		Treament	28.46	4	7.115	715.326	0		Treament	3.138	4	0.784	65.703	0		Treament	2.477	4	0.619	62.793	0		Treament	8.724	4
	NaCl+GSH1	3.58	2.29	4.27	1.18	0.71	2.7	1.23	4.12	2.36		Error	0.114	10	0.011				Error	0.137	10	0.014				Error	0.099	10	0.01				Error	0.119	10	0.012				Error	0.099	10	0.01				Error	0.32	10
	NaCl+GSH2	3.48	2.09	4.24	1.4	1.07	2.22	1.45	3.74	2.04		Total	58.78	15					Total	36.14	15					Total	71.266	15					Total	12.587	15					Total	9.689	15					Total	30.86	15
	NaCl+GSH3	3.29	1.87	4.04	1.08	0.89	2.06	1.57	4.39	2.5		Corrected Total	22.588	14					Corrected Total	11.101	14					Corrected Total	28.56	14					Corrected Total	3.257	14					Corrected Total	2.575	14					Corrected Total	9.043	14
	NaCl+Hb1	0.34	0.29	0.47	0.13	0.12	0.44	0.39	0.47	0.2		a R Squared = .995 (Adjusted R Squared = .993)							a R Squared = .988 (Adjusted R Squared = .983)							a R Squared = .997 (Adjusted R Squared = .995)							a R Squared = .963 (Adjusted R Squared = .949)							a R Squared = .962 (Adjusted R Squared = .946)							a R Squared = .965 (Adjusted R Squared = .951)
	NaCl+Hb2	0.28	0.36	0.44	0.17	0.12	0.25	0.38	0.5	0.24
	NaCl+Hb3	0.26	0.34	0.42	0.12	0.19	0.41	0.25	0.47	0.29
	NaCl+Hb+GSH1	2.44	2.52	2.08	1.14	1.07	2.03	1.59	3.34	1.77
	NaCl+Hb+GSH2	2.67	2.37	2.19	1.18	1.22	1.67	1.68	2.38	2.01
	NaCl+Hb+GSH3	2.42	2.61	2.14	1.38	1.15	1.82	1.67	2.97	1.61
[truncated: 21 more columns]

## Sheet: plant growth parameters
24h	ROOT	SHOOT	ROOT	SHOOT	48h	ROOT	SHOOT	ROOT	SHOOT	72h	ROOT	SHOOT	ROOT	SHOOT
Control	2.49	3.17	0.12	0.18	Control	3.47	5.09	0.13	0.19	Control	4.04	6.84	0.14	0.23
Control	2.53	3.15	0.13	0.21	Control	3.59	5.12	0.12	0.18	Control	4.1	6.92	0.13	0.23
Control	2.62	3.19	0.14	0.22	Control	3.52	5.15	0.16	0.21	Control	4.19	6.8	0.15	0.21
NaCl	2.65	3.22	0.12	0.23	NaCl	3.6	4.88	0.12	0.21	NaCl	3.96	6.77	0.13	0.22
NaCl	2.61	3.16	0.13	0.21	NaCl	3.54	5.05	0.11	0.22	NaCl	4.02	6.7	0.16	0.23
NaCl	2.55	3.08	0.1	0.18	NaCl	3.47	4.74	0.14	0.2	NaCl	3.94	6.61	0.12	0.22
NaCl+GSH	2.47	2.97	0.11	0.18	NaCl+GSH	3.6	5.15	0.1	0.21	NaCl+GSH	3.98	7.07	0.16	0.23
NaCl+GSH	2.57	3.27	0.15	0.2	NaCl+GSH	3.53	4.94	0.15	0.23	NaCl+GSH	4.13	6.81	0.11	0.22
NaCl+GSH	2.67	2.98	0.14	0.22	NaCl+GSH	3.65	4.97	0.12	0.22	NaCl+GSH	4.07	6.94	0.13	0.21
NaCl+Hb	2.47	2.89	0.12	0.16	NaCl+Hb	3.48	4.83	0.11	0.17	NaCl+Hb	3.96	6.87	0.13	0.22
NaCl+Hb	2.62	3.07	0.13	0.22	NaCl+Hb	3.52	4.99	0.1	0.21	NaCl+Hb	4.12	6.98	0.15	0.19
NaCl+Hb	2.59	3.11	0.11	0.17	NaCl+Hb	3.29	5.02	0.11	0.2	NaCl+Hb	4.06	6.93	0.12	0.21
NaCl+Hb+GSH	2.63	3.15	0.11	0.19	NaCl+GSH+Hb	3.51	4.94	0.14	0.19	NaCl+GSH+Hb	3.93	6.86	0.1	0.18
NaCl+Hb+GSH	2.76	2.98	0.13	0.21	NaCl+GSH+Hb	3.48	5.14	0.12	0.18	NaCl+GSH+Hb	4.22	6.93	0.11	0.22
NaCl+Hb+GSH	2.51	2.94	0.13	0.18	NaCl+GSH+Hb	3.62	5.03	0.14	0.22	NaCl+GSH+Hb	4.15	6.91	0.15	0.25
Tests of Between-Subjects Effects
Dependent Variable: root_24hF
Source	Type III Sum of Squares	df	Mean Square	F	Sig.
Corrected Model	.015a	4	0.004	0.479	0.751
Intercept	100.053	1	100.053	12860.2	0
Treament	0.015	4	0.004	0.479	0.751
Error	0.078	10	0.008
Total	100.145	15
Corrected Total	0.093	14
a R Squared = .161 (Adjusted R Squared = -.175)
Tests of Between-Subjects Effects
Dependent Variable: shoot_24hF
Source	Type III Sum of Squares	df	Mean Square	F	Sig.
Corrected Model	.059a	4	0.015	1.212	0.365
Intercept	143.098	1	143.098	11819.8	0
Treament	0.059	4	0.015	1.212	0.365
Error	0.121	10	0.012
Total	143.278	15
Corrected Total	0.18	14
a R Squared = .327 (Adjusted R Squared = .057)
Tests of Between-Subjects Effects
Dependent Variable: root_48hF
Source	Type III Sum of Squares	df	Mean Square	F	Sig.
Corrected Model	.042a	4	0.01	1.635	0.24
Intercept	186.349	1	186.349	29086.8	0
Treament	0.042	4	0.01	1.635	0.24
Error	0.064	10	0.006
Total	186.455	15
Corrected Total	0.106	14
a R Squared = .395 (Adjusted R Squared = .154)
Tests of Between-Subjects Effects
Dependent Variable: shoot_48hF
Source	Type III Sum of Squares	df	Mean Square	F	Sig.
Corrected Model	.093a	4	0.023	1.995	0.171
Intercept	375.4	1	375.4	32158.8	0
Treament	0.093	4	0.023	1.995	0.171
Error	0.117	10	0.012
Total	375.61	15
Corrected Total	0.21	14
a R Squared = .444 (Adjusted R Squared = .221)
Tests of Between-Subjects Effects
Dependent Variable: root_72hF
Source	Type III Sum of Squares	df	Mean Square	F	Sig.
Corrected Model	.035a	4	0.009	1.037	0.435
Intercept	247.01	1	247.01	29014.5	0
Treament	0.035	4	0.009	1.037	0.435
Error	0.085	10	0.009
Total	247.131	15
Corrected Total	0.12	14
a R Squared = .293 (Adjusted R Squared = .010)
Tests of Between-Subjects Effects
Dependent Variable: shoot_72hF
Source	Type III Sum of Squares	df	Mean Square	F	Sig.
Corrected Model	.121a	4	0.03	4.805	0.02
Intercept	706.443	1	706.443	112491	0
Treament	0.121	4	0.03	4.805	0.02
Error	0.063	10	0.006
Total	706.626	15
Corrected Total	0.183	14
a R Squared = .658 (Adjusted R Squared = .521)
Tests of Between-Subjects Effects
Dependent Variable: root_24hD
Source	Type III Sum of Squares	df	Mean Square	F	Sig.
Corrected Model	.001a	4	0	0.717	0.599
Intercept	0.233	1	0.233	1165.63	0
Treament	0.001	4	0	0.717	0.599
Error	0.002	10	0
Total	0.236	15
Corrected Total	0.003	14
a R Squared = .223 (Adjusted R Squared = -.088)
Tests of Between-Subjects Effects
Dependent Variable: shoot_24hD
Source	Type III Sum of Squares	df	Mean Square	F	Sig.
Corrected Model	.001a	4	0	0.38	0.818
Intercept	1.004	1	1.004	1568.17	0
Treament	0.001	4	0	0.38	0.818
Error	0.006	10	0.001
Total	1.011	15
Corrected Total	0.007	14
a R Squared = .132 (Adjusted R Squared = -.215)
Tests of Between-Subjects Effects
Dependent Variable: root_48hD
Source	Type III Sum of Squares	df	Mean Square	F	Sig.
Corrected Model	.002a	4	0	1.398	0.303
Intercept	0.233	1	0.233	794.75	0
Treament	0.002	4	0	1.398	0.303
Error	0.003	10	0
Total	0.238	15
Corrected Total	0.005	14
a R Squared = .359 (Adjusted R Squared = .102)
Tests of Between-Subjects Effects
Dependent Variable: shoot_48hD
Source	Type III Sum of Squares	df	Mean Square	F	Sig.
Corrected Model	.002a	4	0	1.628	0.242
Intercept	0.616	1	0.616	2369.64	0
Treament	0.002	4	0	1.628	0.242
Error	0.003	10	0
Total	0.62	15
Corrected Total	0.004	14
a R Squared = .394 (Adjusted R Squared = .152)
Tests of Between-Subjects Effects
Dependent Variable: root_72hD
Source	Type III Sum of Squares	df	Mean Square	F	Sig.
Corrected Model	.001a	4	0	0.413	0.796
Intercept	0.264	1	0.264	628.587	0
Treament	0.001	4	0	0.413	0.796
Error	0.004	10	0
Total	0.269	15
Corrected Total	0.005	14
a R Squared = .142 (Adjusted R Squared = -.202)
Tests of Between-Subjects Effects
Dependent Variable: shoot_72hD
Source	Type III Sum of Squares	df	Mean Square	F	Sig.
Corrected Model	.001a	4	0	0.413	0.795
Intercept	0.713	1	0.713	2056.33	0
Treament	0.001	4	0	0.413	0.795
Error	0.003	10	0
Total	0.717	15
Corrected Total	0.004	14
a R Squared = .142 (Adjusted R Squared = -.201)
